# Supplementary material for: Concordant and opposing effects of climate and land-use change on avian assemblages in California’s most transformed landscapes
Source: Sci Adv. 2023 Feb 22;9(8):eabn0250. doi: 10.1126/sciadv.abn0250 (PMC9946348; doi:10.1126/sciadv.abn0250)
Supplement: Supplementary file 2 — Data S1 and S2 [file sciadv.abn0250_data_s1_and_s2.zip]

Archive with 2 entries (2 files):
- sciadv.abn0250_data_s1.xlsx
- sciadv.abn0250_data_s2.xlsx
