# Supplementary material for: Concordant and opposing effects of climate and land-use change on avian assemblages in California’s most transformed landscapes
Source: Sci Adv. 2023 Feb 22;9(8):eabn0250. doi: 10.1126/sciadv.abn0250 (PMC9946348; doi:10.1126/sciadv.abn0250)
Supplement: Supplementary file 2 — Data S1 and S2 [file sciadv.abn0250_data_s1_and_s2.zip › sciadv.abn0250_data_s1.xlsx]

## Sheet: Readme
Dataset S1: Beissinger et al. "Concordant and opposing effects of climate and land-use change on avian assemblages in California’s most transformed landscapes"
Mean and 95% credible intervals for species-specific probabilities of: (1) probability_summary (initial occupancy, occupancy change, colonization , survival and detection); (2) colonization covariate coefficients; (3) survival covariate coefficients; (4) initial occupancy covariate coefficients; (5) detection covariate coefficients; and (6) occupancy by region change in occupancy, persistence, co…
Survival was used as a shorthand for persistence
AOS 4-letter codes and taxonomic order based on American Ornithological Society (AOS:Chesser et al. 2022. Sixty-third supplement to the American Ornithological Society's check-list of North American birds. Ornithology: URL: https://doi.org/10.1093/ornithology/ukac020 ) and downloaded from https://www.birdpop.org/pages/birdSpeciesCodes.php

## Sheet: probability_summary
tax_order	code	current_common_name	current_scientific_name	occupancy_mean	occupancy_cri_0.025	occupancy_cri_0.975	occupancy_change_mean	occupancy_change_cri_0.025	occupancy_change_cri_0.975	colonization_mean	colonization_cri_0.025	colonization_cri_0.975	survival_mean	survival_cri_0.025	survival_cri_0.975	historic_detection_mean	historic_detection_cri_025	historic_detection_cri_975	modern_detection_mean	modern_detection_cri_025	modern_detection_cri_975
1	CANG	Canada Goose	Branta canadensis	0.209411	0.0140845	0.352113	0.228319	0.056338	0.338028	0.177831	0.0357844	0.339321	0.695971	0.103351	0.992112	0.185135	0.0605179	0.382867	0.656127	0.510866	0.78296
2	MALL	Mallard	Anas platyrhynchos	0.386412	0.183099	0.521127	0.249026	0.112676	0.338028	0.264687	0.0946603	0.448221	0.950871	0.802777	0.998173	0.259961	0.11956	0.450874	0.798714	0.712102	0.872306
3	MOUQ	Mountain Quail	Oreortyx pictus	0.201466	0.169014	0.253521	-0.0617958	-0.0985915	-0.0422535	0.00413211	2.02823e-05	0.02332	0.661708	0.224239	0.956855	0.345457	0.165634	0.566898	0.827219	0.684286	0.927925
4	CAQU	California Quail	Callipepla californica	0.611558	0.577465	0.676056	-0.0384671	-0.0985915	0.028169	0.0681374	0.000348904	0.239743	0.956364	0.85738	0.996236	0.642136	0.528942	0.749366	0.871538	0.807683	0.922342
5	WITU	Wild Turkey	Meleagris gallopavo	0.0695904	0	0.183099	0.0983075	-0.0422535	0.183099	0.0684799	0.0133114	0.161392	0.473787	0.0136022	0.98188	0.288786	0.0711368	0.61209	0.537758	0.267746	0.776217
6	RNEP	Ring-necked Pheasant	Phasianus colchicus	0.0403157	0	0.0704225	0.0348521	-0.028169	0.0704225	0.024685	0.00118831	0.0721086	0.601361	0.0341956	0.988795	0.38405	0.124636	0.723684	0.783737	0.516727	0.947908
7	INPE	Indian Peafowl	Pavo cristatus	0.0283603	0	0.056338	0.0283028	-0.028169	0.0422535	0.0185457	0.000152231	0.0605047	0.556003	0.0196685	0.988997	0.489196	0.17064	0.827442	0.889792	0.668838	0.987643
8	ROPI	Rock Pigeon	Columba livia	0.189745	0	0.394366	0.334392	0.253169	0.394366	0.287503	0.153312	0.434243	0.551715	0.0212868	0.989573	0.341937	0.10599	0.667027	0.687688	0.543497	0.808002
9	BTPI	Band-tailed Pigeon	Patagioenas fasciata	0.17979	0.028169	0.323944	0.267927	0.197183	0.295775	0.180248	0.0649122	0.323303	0.786403	0.192236	0.995329	0.569318	0.296143	0.813067	0.781523	0.667385	0.874834
10	EUCD	Eurasian Collared-Dove	Streptopelia decaocto	0.322582	0	0.647887	0.630488	0.591549	0.661972	0.675525	0.530042	0.809078	0.519706	0.0160601	0.987405	0.47403	0.175942	0.789641	0.887635	0.820885	0.939355
11	CGDO	Common Ground-Dove	Columbina passerina	0.0500305	0	0.197183	0.051	-0.084507	0.197183	0.033031	0.00178141	0.139496	0.478616	0.0138324	0.979563	0.241285	0.0489639	0.575032	0.39049	0.0756753	0.776784
12	MODO	Mourning Dove	Zenaida macroura	0.846164	0.71831	0.901408	0.110695	0.0140845	0.183099	0.806657	0.401899	0.983083	0.961814	0.89568	0.994213	0.649633	0.538298	0.745695	0.919427	0.877579	0.953292
13	GRRO	Greater Roadrunner	Geococcyx californianus	0.284547	0.056338	0.549296	-0.234225	-0.450704	-0.0140845	0.0144868	3.31068e-05	0.102296	0.403249	0.0684306	0.960096	0.169335	0.0742869	0.325135	0.226685	0.0539478	0.531638
14	VASW	Vaux's Swift	Chaetura vauxi	0.310901	0.084507	0.732394	0.06123	-0.366197	0.521127	0.251005	0.00128778	0.872366	0.426532	0.012447	0.976836	0.157767	0.0419101	0.373519	0.136974	0.0379897	0.350951
15	WTSW	White-throated Swift	Aeronautes saxatalis	0.211626	0.169014	0.323944	-0.0644671	-0.169014	0	0.0729716	0.00422068	0.172611	0.337465	0.0762171	0.690231	0.61045	0.408585	0.788044	0.692787	0.515509	0.833399
16	BCHU	Black-chinned Hummingbird	Archilochus alexandri	0.29246	0.169014	0.521127	-0.070493	-0.295775	0.169014	0.186988	0.0336946	0.538642	0.208629	0.0172659	0.696439	0.405046	0.192699	0.638239	0.361777	0.16466	0.583878
17	ANHU	Anna's Hummingbird	Calypte anna	0.614022	0.323944	0.859155	0.491387	0.422535	0.549296	0.838345	0.699151	0.936608	0.970797	0.888296	0.998876	0.338739	0.19886	0.502929	0.900853	0.849215	0.942638
18	COHU	Costa's Hummingbird	Calypte costae	0.201965	0.112676	0.394366	-0.157291	-0.295775	-0.0704225	0.028688	0.00011937	0.112832	0.339134	0.0750677	0.72475	0.422249	0.211212	0.648532	0.644283	0.423961	0.826967
19	CAHU	Calliope Hummingbird	Selasphorus calliope	0.0954765	0.0140845	0.211268	-0.157099	-0.197183	-0.112676	0.00397509	1.84122e-05	0.0216832	0.308878	0.0209043	0.822099	0.409732	0.164862	0.703774	0.653234	0.215562	0.941781
20	ALHU	Allen's Hummingbird	Selasphorus sasin	0.261712	0.211268	0.43662	-0.0694108	-0.267606	0.028169	0.0751534	0.00673007	0.192584	0.26216	0.0602517	0.576168	0.23688	0.108431	0.410886	0.779886	0.646871	0.886975
21	KILL	Killdeer	Charadrius vociferus	0.603073	0.521127	0.690141	0.0129108	-0.113028	0.112676	0.253572	0.0109106	0.585984	0.85133	0.660144	0.972172	0.367819	0.25645	0.489187	0.825033	0.753342	0.885238
22	GBHE	Great Blue Heron	Ardea herodias	0.364772	0.309859	0.478873	-0.0650516	-0.169014	0.0140845	0.0194348	4.34562e-05	0.0962242	0.816417	0.546334	0.981934	0.236963	0.141425	0.350821	0.643592	0.504361	0.76827
23	GREG	Great Egret	Ardea alba	0.20611	0.0140845	0.380282	0.276657	0.112676	0.366197	0.196814	0.0563394	0.347211	0.75925	0.127425	0.994964	0.273344	0.0694326	0.578072	0.609295	0.467203	0.738165
24	SNEG	Snowy Egret	Egretta thula	0.103086	0.0140845	0.183099	0.0893498	-0.0704225	0.15493	0.0707247	0.00416764	0.158111	0.398011	0.00952434	0.966106	0.366076	0.114429	0.683513	0.751727	0.57031	0.890934
25	GRHE	Green Heron	Butorides virescens	0.153615	0.056338	0.267606	0.0689296	-0.084507	0.169014	0.0779355	0.00804526	0.186681	0.592348	0.106534	0.981253	0.206174	0.0796001	0.387328	0.528754	0.323581	0.726486
26	BCNH	Black-crowned Night-Heron	Nycticorax nycticorax	0.320204	0.225352	0.464789	-0.0863944	-0.225352	0.028169	0.0212588	4.86522e-05	0.113157	0.67768	0.324566	0.967576	0.197134	0.104037	0.3188	0.486049	0.323522	0.650696
27	TUVU	Turkey Vulture	Cathartes aura	0.636743	0.352113	0.985915	-0.544608	-0.633803	-0.450704	0.0793984	8.10573e-05	0.539889	0.305746	0.160376	0.472121	0.453409	0.355787	0.5549	0.694463	0.57455	0.799694
28	GOEA	Golden Eagle	Aquila chrysaetos	0.250337	0.056338	0.690141	-0.166143	-0.577465	0.225352	0.0854792	0.000176398	0.515472	0.238483	0.00597537	0.852748	0.159646	0.046823	0.381754	0.242888	0.0515894	0.558379
29	NOHA	Northern Harrier	Circus cyaneus	0.120234	0.0704225	0.211268	-0.0245188	-0.126761	0.0422535	0.0274839	0.000151566	0.0951037	0.510166	0.083091	0.938253	0.343778	0.127088	0.64254	0.642785	0.403951	0.83439
30	SSHA	Sharp-shinned Hawk	Accipiter striatus	0.315595	0.056338	0.633803	-0.165918	-0.464789	0.28169	0.160827	0.000769818	0.822845	0.277675	0.00687313	0.918705	0.119233	0.0453856	0.261996	0.11963	0.0229334	0.370653
31	COHA	Cooper's Hawk	Accipiter cooperii	0.448592	0.225352	0.84507	-0.0335446	-0.464789	0.323944	0.296341	0.00100745	0.827296	0.525315	0.0743308	0.979208	0.155088	0.049213	0.335364	0.173287	0.0714894	0.337332
32	RSHA	Red-shouldered Hawk	Buteo lineatus	0.195481	0.028169	0.352113	0.229958	0.056338	0.295775	0.273203	0.153828	0.421287	0.431247	0.0434635	0.928886	0.329041	0.108456	0.616068	0.689945	0.54158	0.814159
33	SWHA	Swainson's Hawk	Buteo swainsoni	0.392347	0.183099	0.676056	-0.343319	-0.492958	-0.183099	0.0490036	0.000184539	0.21826	0.264634	0.0777557	0.555983	0.170085	0.0930554	0.275494	0.513068	0.327713	0.695323
34	RTHA	Red-tailed Hawk	Buteo jamaicensis	0.757056	0.591549	0.915493	0.0473099	-0.169014	0.225352	0.803137	0.0606154	0.992896	0.84886	0.667212	0.9696	0.205832	0.127687	0.305249	0.56859	0.474739	0.657177
35	BUOW	Burrowing Owl	Athene cunicularia	0.163813	0	0.450704	-0.296763	-0.478873	-0.15493	0.0078032	2.22385e-05	0.0443645	0.0627095	0.00181745	0.326749	0.28046	0.125834	0.49117	0.488617	0.0487331	0.928536
36	BEKI	Belted Kingfisher	Megaceryle alcyon	0.263426	0.183099	0.478873	-0.136998	-0.309859	0.028169	0.0142572	3.99501e-05	0.0777107	0.611499	0.229251	0.934236	0.202679	0.0997152	0.34916	0.61221	0.432658	0.769435
37	LEWO	Lewis's Woodpecker	Melanerpes lewis	0.0732958	0	0.239437	-0.128178	-0.253521	-0.056338	0.00501362	2.09953e-05	0.0282289	0.108834	0.00295306	0.591362	0.314553	0.12653	0.561248	0.537199	0.0662738	0.946156
38	ACWO	Acorn Woodpecker	Melanerpes formicivorus	0.595919	0.535211	0.661972	-0.00863615	-0.0704225	0.056338	0.0363483	0.000168301	0.162856	0.950444	0.853477	0.995461	0.452925	0.334492	0.576855	0.966745	0.93081	0.988806
39	RBSA	Red-breasted Sapsucker	Sphyrapicus ruber	0.104055	0.0704225	0.183099	-0.0617254	-0.126761	-0.0140845	0.00334398	1.77669e-05	0.0183915	0.316301	0.028297	0.85043	0.293738	0.116572	0.53626	0.740513	0.496527	0.911443
40	DOWO	Downy Woodpecker	Picoides pubescens	0.297921	0.126761	0.591549	-0.22858	-0.450704	-0.0559859	0.176606	0.0307113	0.534687	0.0836449	0.0071393	0.297515	0.300289	0.157274	0.472828	0.387706	0.175255	0.634418
41	NUWO	Nuttall's Woodpecker	Picoides nuttallii	0.61367	0.450704	0.704225	0.154871	0.0422535	0.253521	0.388239	0.133292	0.644257	0.955052	0.862034	0.995589	0.526788	0.401981	0.651535	0.899598	0.842996	0.942887
42	HAWO	Hairy Woodpecker	Picoides villosus	0.212475	0.126761	0.338028	-0.152885	-0.225352	-0.0985915	0.00392659	2.17534e-05	0.0217306	0.285809	0.0575801	0.669377	0.327017	0.160616	0.528219	0.66019	0.454016	0.832069
43	WHWO	White-headed Woodpecker	Picoides albolarvatus	0.0665446	0.056338	0.0985915	-0.0199014	-0.056338	-0.0140845	0.00307767	1.75418e-05	0.0171753	0.50922	0.0640751	0.944443	0.494118	0.233561	0.7587	0.862618	0.66398	0.972206
44	NOFL	Northern Flicker	Colaptes auratus	0.579122	0.380282	0.816901	-0.394728	-0.450704	-0.351761	0.0172024	4.0217e-05	0.103675	0.451883	0.27954	0.6252	0.360792	0.263016	0.466692	0.849371	0.760894	0.918565
45	AMKE	American Kestrel	Falco sparverius	0.5008	0.15493	0.943662	-0.652244	-0.788732	-0.535211	0.308967	0.00631809	0.794823	0.100526	0.0260288	0.22014	0.248171	0.164382	0.350232	0.533754	0.338784	0.713624
46	YCPA	Yellow-crowned Parrot	Amazona ochrocephala	0.0557477	0	0.126761	0.0983545	0.056338	0.126761	0.0286866	0.00341077	0.0815955	0.47718	0.0132084	0.984854	0.342923	0.109952	0.66974	0.621907	0.380284	0.827632
47	RCPA	Red-crowned Parrot	Amazona viridigenalis	0.0586021	0	0.112676	0.108702	0.084507	0.112676	0.0378579	0.00677376	0.0979316	0.488931	0.0150219	0.984713	0.534936	0.215308	0.836457	0.915236	0.789552	0.984339
48	ATFL	Ash-throated Flycatcher	Myiarchus cinerascens	0.818506	0.71831	0.971831	-0.188796	-0.267606	-0.084507	0.161791	0.00010369	0.829979	0.819718	0.692005	0.922511	0.535551	0.432656	0.637589	0.829073	0.764306	0.885073
49	CAKI	Cassin's Kingbird	Tyrannus vociferans	0.0480751	0.0140845	0.15493	-0.0618826	-0.169014	-0.028169	0.00708073	3.97052e-05	0.0339094	0.241433	0.00713158	0.806802	0.346249	0.118231	0.632873	0.730153	0.266857	0.969222
50	WEKI	Western Kingbird	Tyrannus verticalis	0.685025	0.619718	0.802817	-0.129354	-0.197183	-0.056338	0.314359	0.0236294	0.693709	0.791086	0.602579	0.930558	0.648721	0.551937	0.739167	0.916146	0.863256	0.955461
51	OSFL	Olive-sided Flycatcher	Contopus cooperi	0.25754	0.169014	0.408451	-0.124263	-0.239437	-0.028169	0.0464107	0.00667981	0.13484	0.282013	0.0363736	0.704053	0.338216	0.185303	0.524819	0.557074	0.365754	0.729667
52	WEWP	Western Wood-Pewee	Contopus sordidulus	0.48073	0.422535	0.605634	-0.0838967	-0.183099	0	0.112186	0.0260003	0.262388	0.651795	0.425292	0.857128	0.65878	0.539553	0.769638	0.785762	0.68561	0.870209
53	WIFL	Willow Flycatcher	Empidonax traillii	0.16494	0.028169	0.380282	-0.174758	-0.352113	-0.0140845	0.0152643	3.75587e-05	0.0866949	0.221603	0.0104958	0.835467	0.332874	0.164763	0.533625	0.283709	0.0513347	0.657155
54	HAFL	Hammond's Flycatcher	Empidonax hammondii	0.112049	0	0.408451	-0.174023	-0.422535	-0.028169	0.00842235	2.28852e-05	0.0524771	0.133842	0.00244026	0.752835	0.209038	0.076483	0.414394	0.383185	0.0318738	0.885729
55	GRFL	Gray Flycatcher	Empidonax wrightii	0.114107	0.0140845	0.28169	-0.17466	-0.28169	-0.084507	0.00858552	3.11624e-05	0.048438	0.198934	0.00647324	0.716203	0.363465	0.154687	0.601451	0.474464	0.0845953	0.856426
56	PSFL	Pacific-slope Flycatcher	Empidonax difficilis	0.349823	0.309859	0.43662	-0.0460587	-0.126761	0.028169	0.0575917	0.000569788	0.193133	0.660302	0.312742	0.909462	0.435917	0.273764	0.602849	0.671685	0.544443	0.786699
57	BLPH	Black Phoebe	Sayornis nigricans	0.692932	0.591549	0.746479	0.0555493	-0.028169	0.140845	0.714501	0.396362	0.937438	0.769044	0.599331	0.910192	0.57467	0.441613	0.696596	0.884804	0.83036	0.92925
58	SAPH	Say's Phoebe	Sayornis saya	0.183509	0.112676	0.366197	-0.131362	-0.28169	-0.0422535	0.0188943	5.79425e-05	0.0788231	0.344747	0.103136	0.663431	0.378028	0.172186	0.622964	0.689385	0.481267	0.853324
59	BEVI	Bell's Vireo	Vireo bellii	0.178102	0.028169	0.408451	-0.299214	-0.394366	-0.225352	0.00442664	2.20671e-05	0.0236678	0.0727864	0.00816348	0.228856	0.553739	0.413762	0.691917	0.890453	0.6824	0.984632
60	HUVI	Hutton's Vireo	Vireo huttoni	0.220006	0.140845	0.309859	-0.063946	-0.126761	0	0.00519841	2.47415e-05	0.0298048	0.826946	0.491927	0.989782	0.276575	0.146058	0.445298	0.369016	0.20322	0.566658
61	CAVI	Cassin's Vireo	Vireo cassinii	0.326471	0.0704225	0.676056	-0.491242	-0.619718	-0.380282	0.0112991	3.24697e-05	0.0704236	0.0968372	0.0227481	0.237538	0.520011	0.387777	0.652263	0.647957	0.355308	0.860365
62	WAVI	Warbling Vireo	Vireo gilvus	0.424035	0.197183	0.661972	-0.311038	-0.450704	-0.112676	0.0973834	0.00116174	0.335264	0.345377	0.143103	0.722357	0.539628	0.418982	0.658403	0.435472	0.228238	0.634859
63	LOSH	Loggerhead Shrike	Lanius ludovicianus	0.397188	0.140845	0.71831	-0.509089	-0.591549	-0.422535	0.0159778	4.52211e-05	0.0992647	0.197284	0.0688905	0.376616	0.298368	0.19105	0.420538	0.783266	0.620253	0.904857
64	PIJA	Pinyon Jay	Gymnorhinus cyanocephalus	0.0415094	0.0140845	0.126761	-0.023108	-0.0985915	0.028169	0.00547383	1.99316e-05	0.0340234	0.533334	0.0457407	0.980068	0.246964	0.0531945	0.573408	0.365048	0.0556567	0.811585
65	STJA	Steller's Jay	Cyanocitta stelleri	0.280986	0.253521	0.338028	-0.021108	-0.0704225	0.028169	0.0104421	3.04486e-05	0.0567419	0.856295	0.531491	0.992048	0.321623	0.164991	0.509407	0.798699	0.684048	0.891101
66	CASJ	California Scrub-Jay	Aphelocoma californica	0.687851	0.535211	0.788732	0.201984	0.126761	0.253521	0.482982	0.232963	0.716711	0.981365	0.927466	0.999136	0.612111	0.485157	0.731177	0.939346	0.898356	0.969001
67	CLNU	Clark's Nutcracker	Nucifraga columbiana	0.0590646	0.0422535	0.112676	-0.0263967	-0.084507	0	0.00322342	1.698e-05	0.017658	0.528798	0.050249	0.975049	0.34515	0.128151	0.627014	0.704795	0.390219	0.921918
68	YBMA	Yellow-billed Magpie	Pica nuttalli	0.110695	0.084507	0.183099	-0.00446009	-0.0985915	0.056338	0.0380732	0.00442535	0.100749	0.464685	0.0802694	0.928925	0.550316	0.331474	0.753609	0.673482	0.364476	0.882879
69	AMCR	American Crow	Corvus brachyrhynchos	0.355998	0.197183	0.492958	0.249	0.197183	0.28169	0.476053	0.314208	0.639624	0.630602	0.278966	0.905217	0.695011	0.558085	0.816458	0.875602	0.807187	0.930056
70	CORA	Common Raven	Corvus corax	0.629189	0.253521	0.859155	0.412077	-0.028169	0.605634	0.762325	0.0853053	0.937046	0.927252	0.767216	0.993768	0.304324	0.15329	0.482025	0.865774	0.809959	0.9125
71	MOCH	Mountain Chickadee	Poecile gambeli	0.176923	0.169014	0.197183	-0.0155493	-0.028169	-0.0140845	0.00320372	1.92264e-05	0.0181689	0.82095	0.3917	0.99146	0.465157	0.239988	0.705803	0.949306	0.870128	0.990689
72	OATI	Oak Titmouse	Baeolophus inornatus	0.479588	0.366197	0.56338	0.142293	0.084507	0.183099	0.238598	0.101591	0.404409	0.936811	0.820584	0.992697	0.673359	0.531788	0.798044	0.864188	0.791217	0.923412
73	HOLA	Horned Lark	Eremophila alpestris	0.368477	0.183099	0.605634	-0.363779	-0.43662	-0.309859	0.00696914	2.42204e-05	0.0390923	0.261976	0.0996228	0.466634	0.423361	0.301119	0.551134	0.773052	0.621764	0.888159
74	TRES	Tree Swallow	Tachycineta bicolor	0.288313	0.239437	0.366197	-0.00972066	-0.0989437	0.056338	0.0616847	0.00374311	0.16138	0.697089	0.335136	0.950124	0.430123	0.286943	0.574705	0.844478	0.745632	0.921223
75	VGSW	Violet-green Swallow	Tachycineta thalassina	0.368668	0.267606	0.535211	-0.182603	-0.28169	-0.112676	0.154907	0.0319073	0.344451	0.238426	0.0780548	0.472864	0.421696	0.251387	0.611802	0.702784	0.560356	0.824943
76	NRWS	Northern Rough-winged Swallow	Stelgidopteryx serripennis	0.448898	0.295775	0.605634	-0.0191948	-0.197183	0.169014	0.148294	0.000358988	0.460202	0.794891	0.511763	0.965211	0.230524	0.124524	0.383332	0.728056	0.616774	0.821391
77	PUMA	Purple Martin	Progne subis	0.112013	0	0.380282	-0.189289	-0.408451	-0.0700704	0.00685993	2.04754e-05	0.040894	0.0938012	0.00214098	0.604113	0.272431	0.0928176	0.50792	0.474674	0.0435928	0.927996
78	BARS	Barn Swallow	Hirundo rustica	0.433697	0.309859	0.690141	-0.19831	-0.394366	0.0140845	0.0994992	0.000286057	0.342145	0.507863	0.234304	0.785695	0.219063	0.112923	0.379942	0.641584	0.499721	0.769061
79	CLSW	Cliff Swallow	Petrochelidon pyrrhonota	0.631797	0.56338	0.816901	-0.133777	-0.267606	0	0.233389	0.00238053	0.590289	0.717405	0.51771	0.888715	0.43282	0.304007	0.56421	0.88106	0.815003	0.933382
80	BUSH	Bushtit	Psaltriparus minimus	0.76434	0.690141	0.830986	-0.0030939	-0.084507	0.0985915	0.190612	0.00424119	0.58754	0.923411	0.835078	0.979557	0.656177	0.547506	0.755168	0.866508	0.809822	0.914237
81	RWBU	Red-whiskered Bulbul	Pycnonotus jocosus	0.0335751	0	0.0704225	0.0509437	0	0.0704225	0.0162974	0.0011775	0.0556506	0.477235	0.0125576	0.984819	0.379307	0.119537	0.716691	0.717269	0.436759	0.913813
82	WREN	Wrentit	Chamaea fasciata	0.364846	0.295775	0.464789	-0.136918	-0.183099	-0.112676	0.017159	0.000226679	0.071169	0.652577	0.416978	0.855178	0.757762	0.6224	0.870332	0.917635	0.845771	0.967205
83	RCKI	Ruby-crowned Kinglet	Regulus calendula	0.383023	0.056338	0.788732	-0.541366	-0.71831	-0.338028	0.0287659	6.13613e-05	0.187531	0.0915742	0.0109695	0.313917	0.0981714	0.0434215	0.188687	0.295998	0.0865911	0.615884
84	PHAI	Phainopepla	Phainopepla nitens	0.340482	0.225352	0.633803	-0.211354	-0.43662	-0.056338	0.0479399	0.000232669	0.187869	0.530666	0.278476	0.800691	0.284754	0.147863	0.475467	0.696281	0.540926	0.8235
85	RBNU	Red-breasted Nuthatch	Sitta canadensis	0.063466	0.028169	0.169014	-0.0247347	-0.140845	0.028169	0.0121476	9.27101e-05	0.0523924	0.525074	0.0413142	0.973205	0.304318	0.0964549	0.607448	0.602194	0.270711	0.873012
86	WBNU	White-breasted Nuthatch	Sitta carolinensis	0.417795	0.352113	0.521127	0.0107207	-0.140845	0.084507	0.0813784	0.000894887	0.221236	0.824848	0.608678	0.96662	0.422979	0.238407	0.595834	0.904792	0.834051	0.954457
87	PYNU	Pygmy Nuthatch	Sitta pygmaea	0.124716	0.0985915	0.183099	-0.0478638	-0.0985915	-0.0140845	0.00693939	3.50556e-05	0.0329576	0.660038	0.189772	0.964958	0.396461	0.177812	0.658435	0.777234	0.568817	0.91844
88	BRCR	Brown Creeper	Certhia americana	0.0890669	0.0704225	0.169014	-0.0365376	-0.0989437	0	0.0162689	0.00124408	0.0524207	0.536832	0.0691442	0.949665	0.534514	0.256639	0.807696	0.882399	0.693219	0.977712
89	BGGN	Blue-gray Gnatcatcher	Polioptila caerulea	0.426966	0.267606	0.661972	-0.314448	-0.408451	-0.239437	0.0252815	0.000296746	0.0989349	0.404698	0.232804	0.596026	0.552925	0.427841	0.673061	0.83333	0.726308	0.916874
90	CAGN	California Gnatcatcher	Polioptila californica	0.0275634	0	0.084507	-0.0511925	-0.0985915	-0.028169	0.00339318	1.73217e-05	0.0180709	0.22338	0.00571087	0.788478	0.53411	0.184038	0.847813	0.740718	0.159561	0.983454
91	ROWR	Rock Wren	Salpinctes obsoletus	0.116273	0.084507	0.211268	-0.0488709	-0.126761	0	0.0050491	2.03562e-05	0.029289	0.57726	0.16404	0.953084	0.377482	0.168004	0.628918	0.624993	0.379123	0.83538
92	CANW	Canyon Wren	Catherpes mexicanus	0.173219	0.112676	0.267606	-0.115317	-0.15493	-0.084507	0.00341408	2.17893e-05	0.0189909	0.345201	0.109499	0.666715	0.441707	0.272736	0.621482	0.765584	0.578863	0.901177
93	CACW	Cactus Wren	Campylorhynchus brunneicapillus	0.0226631	0	0.084507	-0.0395657	-0.0985915	-0.0140845	0.00341881	1.90968e-05	0.0185758	0.251433	0.00548374	0.858135	0.484121	0.150319	0.825972	0.699476	0.12247	0.979499
94	BEWR	Bewick's Wren	Thryomanes bewickii	0.71252	0.591549	0.774648	0.0718709	-0.0422535	0.183099	0.395791	0.0671668	0.742788	0.910075	0.806195	0.978128	0.582654	0.460691	0.69792	0.876282	0.820423	0.92159
95	HOWR	House Wren	Troglodytes aedon	0.494396	0.450704	0.549296	-0.000387324	-0.056338	0.056338	0.262212	0.088971	0.48792	0.618391	0.412065	0.805793	0.575618	0.409143	0.732105	0.885545	0.815033	0.938278
96	MAWR	Marsh Wren	Cistothorus palustris	0.0935035	0.0704225	0.126761	-0.0149789	-0.056338	0.028169	0.00606268	2.41563e-05	0.0328423	0.765655	0.308854	0.987501	0.471887	0.218535	0.743859	0.820889	0.624699	0.944723
97	CATH	California Thrasher	Toxostoma redivivum	0.413638	0.267606	0.633803	-0.24007	-0.366197	-0.140845	0.0543574	0.000430141	0.177177	0.404039	0.200767	0.643945	0.337163	0.20422	0.4956	0.577407	0.42301	0.717353
98	LCTH	Le Conte's Thrasher	Toxostoma lecontei	0.032081	0	0.112676	-0.059561	-0.126761	-0.028169	0.00330953	1.69661e-05	0.0178523	0.159158	0.00376335	0.641136	0.538845	0.226199	0.829781	0.742662	0.176167	0.982096
99	NOMO	Northern Mockingbird	Mimus polyglottos	0.466755	0.253521	0.647887	0.336369	0.253521	0.394366	0.525689	0.309587	0.722114	0.92414	0.764666	0.993087	0.542743	0.36029	0.717532	0.905609	0.849007	0.948788
100	EUST	European Starling	Sturnus vulgaris	0.388616	0.028169	0.71831	0.638143	0.507042	0.690141	0.745443	0.590083	0.877279	0.804523	0.3093	0.99497	0.333668	0.111629	0.618271	0.879698	0.820521	0.929056
101	WEBL	Western Bluebird	Sialia mexicana	0.521459	0.478873	0.577465	-0.0111948	-0.084507	0.056338	0.137946	0.0287928	0.310684	0.846579	0.658926	0.967776	0.443236	0.300328	0.589268	0.65862	0.552334	0.756426
102	MOBL	Mountain Bluebird	Sialia currucoides	0.0480763	0	0.197183	-0.0719085	-0.197183	-0.0140845	0.00561556	1.99645e-05	0.0326544	0.165361	0.00366101	0.798956	0.35251	0.063666	0.756393	0.54747	0.0434726	0.967431
103	TOSO	Townsend's Solitaire	Myadestes townsendi	0.0803932	0.028169	0.197183	-0.0880117	-0.169014	-0.0140845	0.00364037	2.05789e-05	0.0204714	0.39147	0.0293143	0.924596	0.317462	0.117358	0.589316	0.596975	0.214959	0.890112
104	SWTH	Swainson's Thrush	Catharus ustulatus	0.192977	0.028169	0.507042	-0.168958	-0.43662	0.028169	0.0270599	3.63704e-05	0.202483	0.346774	0.0151595	0.945618	0.195266	0.0749819	0.36572	0.242542	0.0369249	0.638042
105	HETH	Hermit Thrush	Catharus guttatus	0.268529	0	0.661972	-0.487308	-0.676056	-0.295775	0.0120437	2.47745e-05	0.0799642	0.0480532	0.0011898	0.324161	0.200962	0.0879961	0.363997	0.381458	0.0278546	0.87956
106	AMRO	American Robin	Turdus migratorius	0.593977	0.507042	0.760563	-0.0559953	-0.225704	0.084507	0.520226	0.206148	0.860747	0.557354	0.365379	0.746184	0.20454	0.118743	0.317909	0.8525	0.778054	0.911694
107	HOSP	House Sparrow	Passer domesticus	0.407873	0.211268	0.535211	0.230667	0.084507	0.323944	0.361063	0.175912	0.543908	0.786439	0.43406	0.970333	0.422296	0.235026	0.630449	0.869347	0.79842	0.925096
108	HOFI	House Finch	Carpodacus mexicanus	0.894647	0.859155	0.957746	-0.0146033	-0.0985915	0.0422535	0.533152	0.0115742	0.970784	0.971459	0.917305	0.996372	0.59351	0.494017	0.687074	0.948317	0.913348	0.974319
109	PUFI	Purple Finch	Haemorhous purpureus	0.248046	0.169014	0.422535	-0.142613	-0.28169	-0.056338	0.00746961	2.59999e-05	0.044148	0.410433	0.103056	0.823111	0.240974	0.0904526	0.45211	0.706207	0.536634	0.846309
110	CAFI	Cassin's Finch	Haemorhous cassinii	0.0497711	0.028169	0.0985915	-0.0365047	-0.0704225	0	0.00324953	1.87011e-05	0.0177173	0.485735	0.0420271	0.961319	0.559444	0.274335	0.828144	0.705991	0.331512	0.941489
111	PISI	Pine Siskin	Spinus pinus	0.0930176	0.0140845	0.225352	-0.094115	-0.197183	0	0.00589041	2.25384e-05	0.0378676	0.290315	0.0146453	0.940838	0.269942	0.0817195	0.554447	0.33818	0.0454409	0.795484
112	LEGO	Lesser Goldfinch	Carduelis psaltria	0.736777	0.605634	0.816901	-0.00725822	-0.0985915	0.140845	0.231735	0.00115027	0.702491	0.900406	0.792058	0.97094	0.572119	0.458769	0.681714	0.906253	0.857057	0.946526
113	LAGO	Lawrence's Goldfinch	Carduelis lawrencei	0.463788	0.380282	0.591549	-0.0169695	-0.169014	0.126761	0.315857	0.102309	0.580395	0.545305	0.227877	0.864436	0.357671	0.201591	0.534214	0.562249	0.438819	0.680186
114	AMGO	American Goldfinch	Spinus tristis	0.365555	0.15493	0.647887	-0.377345	-0.492958	-0.253521	0.0691608	0.000299244	0.251784	0.203619	0.0600359	0.419203	0.248105	0.155226	0.36046	0.517583	0.30257	0.724308
115	LASP	Lark Sparrow	Chondestes grammacus	0.522006	0.295775	0.802817	-0.440613	-0.521127	-0.352113	0.0553684	7.89685e-05	0.275419	0.241575	0.087109	0.44082	0.472559	0.360375	0.585565	0.709758	0.580725	0.823161
116	CHSP	Chipping Sparrow	Spizella passerina	0.344144	0.084507	0.661972	-0.516796	-0.591549	-0.450704	0.0080411	2.2348e-05	0.0500938	0.114131	0.03537	0.235549	0.486013	0.371422	0.598906	0.799384	0.598017	0.932638
117	BCSP	Black-chinned Sparrow	Spizella atrogularis	0.221563	0.126761	0.408451	-0.17693	-0.309859	-0.0985915	0.00421058	2.27658e-05	0.0233947	0.272647	0.0484459	0.702833	0.306101	0.138706	0.509998	0.696631	0.500042	0.853572
118	BRSP	Brewer's Sparrow	Spizella breweri	0.148989	0.0140845	0.380282	-0.207453	-0.380282	-0.056338	0.00740223	2.33255e-05	0.0445565	0.163767	0.00927191	0.7715	0.293937	0.135521	0.493132	0.358755	0.046977	0.799475
119	DEJU	Dark-eyed Junco	Junco hyemalis	0.454308	0.338028	0.661972	-0.226765	-0.338028	-0.140845	0.0333301	0.00044358	0.126038	0.459123	0.225781	0.703373	0.298063	0.159395	0.467745	0.769778	0.661339	0.861074
120	BESP	Bell's Sparrow	Artemisiospiza belli	0.242299	0.0140845	0.605634	-0.453054	-0.633803	-0.309859	0.00438325	1.96563e-05	0.025106	0.04567	0.00449981	0.143064	0.384666	0.212567	0.582019	0.774635	0.375601	0.968854
121	VESP	Vesper Sparrow	Pooecetes gramineus	0.0336714	0	0.140845	-0.0518826	-0.140845	0	0.00465652	1.64159e-05	0.0265247	0.212128	0.00542089	0.837161	0.337899	0.0960014	0.657233	0.561416	0.0701232	0.954931
122	SAVS	Savannah Sparrow	Passerculus sandwichensis	0.291076	0.0704225	0.633803	-0.401908	-0.577465	-0.267606	0.0371937	0.000297733	0.163113	0.0990353	0.012026	0.297557	0.2838	0.160043	0.440289	0.522703	0.232234	0.784801
123	SOSP	Song Sparrow	Melospiza melodia	0.478851	0.380282	0.647887	-0.195566	-0.28169	-0.126761	0.14904	0.0166495	0.360614	0.53703	0.351748	0.713933	0.570498	0.425666	0.710013	0.887896	0.808063	0.945482
124	CALT	California Towhee	Melozone crissalis	0.695683	0.633803	0.732394	0.0509061	0	0.0985915	0.364425	0.0975315	0.651596	0.891838	0.778967	0.967603	0.649083	0.529071	0.758012	0.865657	0.801679	0.91677
125	RCSP	Rufous-crowned Sparrow	Aimophila ruficeps	0.288194	0.0422535	0.732746	-0.18035	-0.577465	0.169014	0.0666586	8.28602e-05	0.526804	0.403636	0.0310828	0.960616	0.124143	0.0361919	0.309397	0.169397	0.0271344	0.498096
126	GTTO	Green-tailed Towhee	Pipilo chlorurus	0.0939636	0.084507	0.126761	-0.0179554	-0.0422535	-0.0140845	0.00310591	1.84218e-05	0.0174331	0.599999	0.106378	0.962152	0.444769	0.19724	0.723412	0.846884	0.668893	0.957474
127	SPTO	Spotted Towhee	Pipilo maculatus	0.701599	0.647887	0.71831	0.0342113	0	0.084507	0.149095	0.0197845	0.386114	0.956308	0.88713	0.99249	0.704494	0.588899	0.806489	0.932215	0.890266	0.965303
128	YBCH	Yellow-breasted Chat	Icteria virens	0.251836	0.028169	0.577465	-0.427099	-0.56338	-0.295775	0.010939	3.44564e-05	0.0613422	0.0667063	0.00732939	0.214053	0.50943	0.380352	0.638322	0.624947	0.185863	0.898128
129	YHBL	Yellow-headed Blackbird	Xanthocephalus xanthocephalus	0.104911	0.0422535	0.267606	-0.110437	-0.253521	-0.028169	0.00635795	3.5531e-05	0.0319479	0.266823	0.0276929	0.74769	0.313884	0.132054	0.546906	0.595749	0.25906	0.862755
130	WEME	Western Meadowlark	Sturnella neglecta	0.543698	0.295775	0.84507	-0.491087	-0.549296	-0.43662	0.187226	0.00256697	0.593605	0.205793	0.0685543	0.400422	0.548053	0.449529	0.645443	0.851908	0.756144	0.92515
131	HOOR	Hooded Oriole	Icterus cucullatus	0.203479	0.15493	0.28169	-0.0311643	-0.112676	0.0422535	0.0144282	4.24784e-05	0.0799231	0.715438	0.202818	0.990195	0.5002	0.282454	0.713156	0.401675	0.234179	0.589444
132	BUOR	Bullock's Oriole	Icterus bullockii	0.681608	0.492958	0.943662	-0.373831	-0.464789	-0.28169	0.305612	0.00123662	0.830854	0.452919	0.266647	0.642038	0.603176	0.504159	0.697571	0.875606	0.808862	0.928398
133	RWBL	Red-winged Blackbird	Agelaius phoeniceus	0.454668	0.408451	0.521127	-0.0230728	-0.0985915	0.0422535	0.19465	0.0291714	0.388577	0.701131	0.407536	0.912356	0.534446	0.400411	0.662656	0.799412	0.710311	0.875225
134	TRBL	Tricolored Blackbird	Agelaius tricolor	0.234526	0.169014	0.380282	-0.055108	-0.211268	0.0704225	0.0252915	8.08145e-05	0.110261	0.546613	0.13162	0.966231	0.228729	0.108946	0.400439	0.449529	0.273913	0.638256
135	BHCO	Brown-headed Cowbird	Molothrus ater	0.437001	0.028169	0.84507	0.790035	0.732394	0.816901	0.859423	0.758774	0.93916	0.782867	0.237128	0.99386	0.49045	0.207792	0.773235	0.898548	0.843477	0.941733
136	BRBL	Brewer's Blackbird	Euphagus cyanocephalus	0.620735	0.56338	0.760563	-0.0684038	-0.183099	0.0422535	0.724944	0.432402	0.960137	0.527939	0.309633	0.753261	0.472242	0.342026	0.605742	0.8103	0.727072	0.879861
137	GTGR	Great-tailed Grackle	Quiscalus mexicanus	0.118423	0	0.225352	0.136822	-0.0704225	0.197183	0.100068	0.000585811	0.219146	0.586357	0.0194383	0.993177	0.338413	0.0757391	0.699396	0.765817	0.597486	0.890246
138	OCWA	Orange-crowned Warbler	Oreothlypis celata	0.309815	0.169014	0.464789	-0.140995	-0.267606	0.0140845	0.0994895	0.0169865	0.275868	0.412701	0.0930686	0.86143	0.342283	0.190661	0.541503	0.40962	0.217851	0.615844
139	NAWA	Nashville Warbler	Oreothlypis ruficapilla	0.32683	0.084507	0.71831	-0.053439	-0.464789	0.450704	0.237791	0.000584233	0.871772	0.338386	0.00835697	0.954821	0.0911349	0.0303859	0.198601	0.150826	0.0365039	0.408128
140	MGWA	MacGillivray's Warbler	Geothlypis tolmiei	0.30893	0.056338	0.732394	-0.260981	-0.619718	0	0.0316163	4.01409e-05	0.238453	0.327675	0.0240488	0.937749	0.17303	0.0651303	0.360349	0.171776	0.036108	0.460087
141	COYE	Common Yellowthroat	Geothlypis trichas	0.336349	0.197183	0.549296	-0.274815	-0.366197	-0.211268	0.0110308	3.2271e-05	0.0630437	0.341805	0.14862	0.583846	0.482549	0.357949	0.610654	0.829386	0.707169	0.921032
142	YEWA	Yellow Warbler	Setophaga petechia	0.615698	0.422535	0.887324	-0.345847	-0.464789	-0.225352	0.080744	0.000123116	0.381155	0.532405	0.373547	0.6977	0.679445	0.5711	0.778804	0.726621	0.622797	0.81599
143	BTYW	Black-throated Gray Warbler	Dendroica nigrescens	0.296196	0.197183	0.422535	-0.137819	-0.211268	-0.056338	0.0230429	0.000136465	0.0988313	0.484553	0.148767	0.852929	0.427673	0.273529	0.588444	0.513646	0.337419	0.682127
144	WIWA	Wilson's Warbler	Cardellina pusilla	0.530406	0.380282	0.71831	0.0140704	-0.197183	0.197183	0.289449	0.00676338	0.616397	0.789717	0.532277	0.965905	0.340708	0.205526	0.499312	0.621108	0.48029	0.751252
145	WETA	Western Tanager	Piranga ludoviciana	0.351019	0.267606	0.43662	0.0669812	-0.0140845	0.15493	0.193735	0.0639278	0.374534	0.696643	0.315634	0.956158	0.436499	0.272078	0.609162	0.605825	0.471743	0.728543
146	BHGR	Black-headed Grosbeak	Pheucticus melanocephalus	0.604845	0.535211	0.732394	-0.124685	-0.211268	-0.056338	0.122235	0.00154615	0.381165	0.762525	0.598589	0.896191	0.704576	0.599901	0.80025	0.846456	0.773539	0.905307
147	BLGR	Blue Grosbeak	Passerina caerulea	0.239431	0.15493	0.408451	-0.144683	-0.267606	-0.056338	0.0433717	0.000924692	0.131807	0.420678	0.137579	0.755655	0.461462	0.305539	0.628811	0.64511	0.453914	0.807789
148	LAZB	Lazuli Bunting	Passerina amoena	0.427181	0.169014	0.802817	-0.4963	-0.661972	-0.352113	0.0217309	5.35974e-05	0.122519	0.143107	0.0403322	0.303261	0.430114	0.307142	0.562701	0.69794	0.527181	0.834167

## Sheet: colonization_coef_summary
tax_order	TaxOrder	code	current_common_name	current_scientific_name	colonization_precipitation_mean	colonization_precipitation_cri_0.025	colonization_precipitation_cri_0.975	colonization_avg_temperature_mean	colonization_avg_temperature_cri_0.025	colonization_avg_temperature_cri_0.975	colonization_urban_mean	colonization_urban_cri_0.025	colonization_urban_cri_0.975	colonization_agriculture_mean	colonization_agriculture_cri_0.025	colonization_agriculture_cri_0.975	colonization_water_mean	colonization_water_cri_0.025	colonization_water_cri_0.975
1	38	CANG	Canada Goose	Branta canadensis	1.52712	0.396419	2.73027	0.343648	-0.601259	1.27656	1.18216	0.454914	2.13698	0.103611	-0.322517	0.549125	0.000356106	-0.555399	0.573825
2	70	MALL	Mallard	Anas platyrhynchos	1.40053	0.224208	2.62502	0.0916503	-0.804648	0.978225	0.86788	0.151299	1.69112	0.170779	-0.238356	0.657467	-0.0696428	-0.732597	0.517793
3	123	MOUQ	Mountain Quail	Oreortyx pictus	0.726374	-0.727464	2.1007	0.149968	-1.33116	1.63307	0.373603	-0.704478	1.37095	0.0890615	-0.435965	0.612012	-0.00393652	-0.666949	0.665753
4	133	CAQU	California Quail	Callipepla californica	1.05707	-0.260986	2.42593	-0.337673	-1.82504	1.03106	0.326856	-0.726925	1.29696	0.0492043	-0.472276	0.504645	-0.0780204	-0.817027	0.600505
5	143	WITU	Wild Turkey	Meleagris gallopavo	1.03497	-0.0051931	2.16836	-0.26412	-1.3085	0.743807	0.418965	-0.384911	1.18104	0.118899	-0.305072	0.586007	-0.194933	-0.770764	0.315872
6	158	RNEP	Ring-necked Pheasant	Phasianus colchicus	0.933535	-0.268347	2.19005	-0.119263	-1.29601	1.0429	0.358178	-0.551318	1.22798	-0.0188632	-0.601468	0.452228	-0.0387276	-0.740889	0.693556
7	160	INPE	Indian Peafowl	Pavo cristatus	0.350017	-0.882647	1.71859	0.568022	-0.783065	1.82173	0.558315	-0.306027	1.4217	0.0633263	-0.451767	0.550197	-0.00756136	-0.625128	0.591695
8	179	ROPI	Rock Pigeon	Columba livia	1.03207	0.170943	2.09664	0.110357	-0.701102	0.938669	0.809688	0.201886	1.50114	0.136008	-0.231593	0.550045	0.317869	-0.149576	0.903436
9	188	BTPI	Band-tailed Pigeon	Patagioenas fasciata	-0.652551	-1.61065	0.217899	1.47117	0.504136	2.59635	0.0907228	-0.578602	0.72256	0.124474	-0.303056	0.584896	0.149994	-0.309702	0.819387
10	197	EUCD	Eurasian Collared-Dove	Streptopelia decaocto	0.917606	0.179794	1.75135	-0.847019	-1.72279	-0.0132346	0.283961	-0.300109	0.879227	0.0761463	-0.363578	0.490703	0.0970799	-0.326922	0.561469
11	202	CGDO	Common Ground-Dove	Columbina passerina	1.00151	-0.208675	2.32442	-0.677019	-2.17865	0.636998	0.193993	-0.771325	1.07316	0.125061	-0.367616	0.638621	0.0631221	-0.53456	0.725021
12	230	MODO	Mourning Dove	Zenaida macroura	1.55215	0.273773	3.01128	-0.487666	-2.03953	0.904513	0.43884	-0.584718	1.46099	0.0992925	-0.407799	0.641579	-0.0475802	-0.639083	0.519687
13	239	GRRO	Greater Roadrunner	Geococcyx californianus	0.829074	-0.557539	2.24004	0.0708717	-1.41888	1.53046	0.431585	-0.665765	1.47577	0.0900153	-0.448241	0.615595	-0.00377312	-0.675132	0.685111
14	299	VASW	Vaux's Swift	Chaetura vauxi	1.07608	-0.184389	2.4705	0.0114221	-1.40339	1.37917	0.514795	-0.455795	1.48635	0.0482203	-0.509199	0.537117	-0.207002	-0.963147	0.451898
15	308	WTSW	White-throated Swift	Aeronautes saxatalis	0.294217	-0.79161	1.39156	0.0405067	-1.13543	1.14773	0.490172	-0.325141	1.29696	-0.0604501	-0.663672	0.364948	-0.0849058	-0.642692	0.430375
16	366	BCHU	Black-chinned Hummingbird	Archilochus alexandri	1.09622	-0.032711	2.37363	-0.207066	-1.42607	0.98608	0.468685	-0.435531	1.41855	0.164968	-0.262502	0.697937	0.12105	-0.395884	0.711724
17	371	ANHU	Anna's Hummingbird	Calypte anna	0.476011	-0.366189	1.32788	0.872828	-0.180217	2.02681	0.481958	-0.275191	1.30848	0.0587372	-0.365037	0.466656	-0.107528	-0.58011	0.32022
18	373	COHU	Costa's Hummingbird	Calypte costae	0.585369	-0.733072	1.93219	0.144318	-1.22569	1.50112	0.388055	-0.561176	1.30658	0.0853596	-0.42539	0.595436	0.023829	-0.594613	0.669241
19	374	CAHU	Calliope Hummingbird	Selasphorus calliope	0.768359	-0.571597	2.14288	0.0999816	-1.38904	1.56598	0.383171	-0.684021	1.35829	0.083626	-0.467615	0.616388	-0.0090119	-0.701096	0.686553
20	377	ALHU	Allen's Hummingbird	Selasphorus sasin	0.276304	-0.795236	1.32849	1.32562	-0.0289101	2.70966	1.21701	0.359399	2.19157	-0.0146595	-0.622951	0.42466	-0.0736384	-0.652654	0.455826
21	508	KILL	Killdeer	Charadrius vociferus	1.60992	0.29058	3.08719	-0.767532	-2.08388	0.416347	0.214111	-0.802964	1.11246	0.146452	-0.335446	0.729939	-0.0141248	-0.690412	0.672012
22	803	GBHE	Great Blue Heron	Ardea herodias	0.990309	-0.438474	2.48529	0.0612141	-1.3782	1.46352	0.270174	-0.839037	1.25522	0.088515	-0.449905	0.630277	0.0178159	-0.691056	0.760368
23	808	GREG	Great Egret	Ardea alba	1.68055	0.636289	2.9323	-0.151885	-1.16196	0.773966	0.552182	-0.158694	1.28978	0.152023	-0.243572	0.642057	0.0769842	-0.444872	0.696959
24	814	SNEG	Snowy Egret	Egretta thula	1.6849	0.493848	2.94985	0.442715	-0.665172	1.3871	0.403357	-0.406193	1.12759	0.133065	-0.293589	0.62785	0.296621	-0.251244	0.971203
25	820	GRHE	Green Heron	Butorides virescens	1.13015	0.0197327	2.3567	-0.258762	-1.42106	0.809652	0.748904	-0.0551722	1.57621	0.10878	-0.357061	0.58395	0.16456	-0.451071	0.835118
26	824	BCNH	Black-crowned Night-Heron	Nycticorax nycticorax	0.975009	-0.401787	2.3896	-0.00699969	-1.4201	1.41833	0.373976	-0.680479	1.35678	0.112796	-0.437031	0.671694	0.0137847	-0.724352	0.754952
27	838	TUVU	Turkey Vulture	Cathartes aura	0.943798	-0.433263	2.38641	0.0879143	-1.5013	1.65888	0.474075	-0.609259	1.57078	0.0910851	-0.441631	0.632201	-0.00431348	-0.703068	0.703296
28	849	GOEA	Golden Eagle	Aquila chrysaetos	0.914561	-0.411581	2.30391	-0.165658	-1.63825	1.28961	0.130948	-1.02984	1.16399	0.0362504	-0.53256	0.520941	-0.0147332	-0.680263	0.621469
29	854	NOHA	Northern Harrier	Circus cyaneus	0.981695	-0.210242	2.29538	-0.114955	-1.50301	1.19789	0.235278	-0.779274	1.16652	0.145469	-0.368968	0.70868	-0.0152605	-0.684906	0.641225
30	860	SSHA	Sharp-shinned Hawk	Accipiter striatus	0.987055	-0.370512	2.40052	-0.0663858	-1.52598	1.39911	0.491134	-0.501461	1.57806	0.0531352	-0.492303	0.560321	-0.00586346	-0.670054	0.6559
31	862	COHA	Cooper's Hawk	Accipiter cooperii	0.33018	-1.13997	1.85041	0.568123	-0.913502	2.0506	0.719434	-0.248641	1.71883	0.0441403	-0.5251	0.538941	0.0458899	-0.608531	0.693681
32	891	RSHA	Red-shouldered Hawk	Buteo lineatus	0.798767	-0.0206366	1.67309	0.00160762	-0.824985	0.821295	0.442874	-0.157533	1.06565	-0.0785402	-0.60107	0.292099	-0.194488	-0.849295	0.297721
33	897	SWHA	Swainson's Hawk	Buteo swainsoni	1.09193	-0.259898	2.55548	0.0720483	-1.27267	1.37975	0.538416	-0.456548	1.57386	0.150337	-0.356359	0.81483	0.0119126	-0.673762	0.698946
34	899	RTHA	Red-tailed Hawk	Buteo jamaicensis	0.845796	-0.372881	2.13321	0.0250045	-1.41599	1.45648	0.249189	-0.913407	1.34178	0.0757036	-0.452084	0.607779	-0.0773104	-0.769124	0.566251
35	934	BUOW	Burrowing Owl	Athene cunicularia	0.809195	-0.550879	2.20139	0.0928106	-1.38646	1.56599	0.409591	-0.644916	1.417	0.0847695	-0.464041	0.606029	-0.00514228	-0.69022	0.697579
36	991	BEKI	Belted Kingfisher	Megaceryle alcyon	0.993249	-0.48379	2.51158	0.134724	-1.32006	1.54056	0.323389	-0.738965	1.27991	0.11947	-0.386372	0.657548	-0.00791159	-0.682097	0.645204
37	1019	LEWO	Lewis's Woodpecker	Melanerpes lewis	0.79955	-0.628875	2.26151	0.139499	-1.3451	1.59319	0.425676	-0.661053	1.43268	0.0851486	-0.444262	0.605459	-0.00734402	-0.682636	0.677847
38	1023	ACWO	Acorn Woodpecker	Melanerpes formicivorus	0.973146	-0.400356	2.39422	-0.0589552	-1.66179	1.47427	0.522849	-0.476689	1.53748	0.101175	-0.407538	0.608513	0.00521945	-0.583754	0.621397
39	1040	RBSA	Red-breasted Sapsucker	Sphyrapicus ruber	0.762804	-0.635149	2.18328	0.12499	-1.32198	1.56561	0.375681	-0.716065	1.36695	0.084915	-0.443745	0.614619	0.000419175	-0.675811	0.678353
40	1047	DOWO	Downy Woodpecker	Picoides pubescens	1.62099	0.440836	3.01974	-0.209971	-1.46549	0.966299	0.395431	-0.485965	1.26501	0.118202	-0.345136	0.650548	0.0682327	-0.572706	0.762367
41	1048	NUWO	Nuttall's Woodpecker	Picoides nuttallii	1.01551	0.0431169	2.07644	0.141049	-1.12145	1.31497	0.48456	-0.33912	1.35155	-0.0178116	-0.520936	0.369278	-0.271384	-1.00262	0.288544
42	1051	HAWO	Hairy Woodpecker	Picoides villosus	0.740608	-0.729737	2.16062	0.117897	-1.39497	1.56278	0.399608	-0.669244	1.37469	0.0859125	-0.438681	0.60229	-0.0117845	-0.675156	0.683947
43	1052	WHWO	White-headed Woodpecker	Picoides albolarvatus	0.780179	-0.640824	2.1791	0.120577	-1.34577	1.57826	0.395632	-0.634185	1.40889	0.0850026	-0.43849	0.626789	-0.0129302	-0.693327	0.658757
44	1063	NOFL	Northern Flicker	Colaptes auratus	0.864835	-0.574636	2.38525	0.266924	-1.31292	1.8901	0.401132	-0.660442	1.41335	0.0880567	-0.400639	0.626706	-0.0209111	-0.740076	0.722958
45	1089	AMKE	American Kestrel	Falco sparverius	0.82969	-0.578063	2.19167	0.136463	-1.3489	1.6964	0.955988	-0.0885075	2.11137	0.0378131	-0.530611	0.52105	0.0656562	-0.513966	0.698457
46	1130	YCPA	Yellow-crowned Parrot	Amazona ochrocephala	0.525974	-0.534799	1.57075	1.65935	0.536541	2.9699	0.94873	0.220717	1.74974	0.0249907	-0.522533	0.464643	-0.0476251	-0.659354	0.528523
47	1144	RCPA	Red-crowned Parrot	Amazona viridigenalis	0.484095	-0.496887	1.4557	1.63028	0.572677	2.84664	0.802396	0.108078	1.55609	0.0917997	-0.361679	0.569665	0.0563304	-0.492963	0.649895
48	1255	ATFL	Ash-throated Flycatcher	Myiarchus cinerascens	0.78008	-0.7883	2.36662	0.0674439	-1.55055	1.66874	0.346516	-0.778854	1.39378	0.0697002	-0.4799	0.589012	-0.0359336	-0.769693	0.664236
49	1283	CAKI	Cassin's Kingbird	Tyrannus vociferans	0.724472	-0.615652	2.10406	0.220731	-1.17294	1.59261	0.47912	-0.555163	1.46796	0.0481254	-0.516484	0.551861	-0.00379738	-0.660103	0.674516
50	1285	WEKI	Western Kingbird	Tyrannus verticalis	1.42638	0.235471	2.79093	-0.10266	-1.4927	1.23675	0.0746159	-1.00802	0.996545	0.121938	-0.380135	0.69627	-0.0596384	-0.741548	0.634161
51	1299	OSFL	Olive-sided Flycatcher	Contopus cooperi	0.959478	-0.239966	2.23936	-0.78713	-2.18969	0.423108	0.549145	-0.268145	1.37573	0.00670961	-0.514009	0.42241	0.0154935	-0.546476	0.5929
52	1303	WEWP	Western Wood-Pewee	Contopus sordidulus	0.620024	-0.634386	1.81981	-0.859566	-2.19281	0.369559	0.713327	-0.0850558	1.57497	0.125718	-0.284764	0.589094	-0.0463654	-0.571635	0.474914
53	1315	WIFL	Willow Flycatcher	Empidonax traillii	0.821247	-0.548541	2.25905	0.0645381	-1.42548	1.5338	0.365623	-0.714097	1.38329	0.0912396	-0.434106	0.613638	-0.0103794	-0.697767	0.65547
54	1319	HAFL	Hammond's Flycatcher	Empidonax hammondii	0.798645	-0.659756	2.20043	0.131167	-1.40479	1.62188	0.41318	-0.643393	1.43018	0.0840181	-0.442773	0.614374	-0.0125655	-0.684158	0.665644
55	1321	GRFL	Gray Flycatcher	Empidonax wrightii	0.778004	-0.611505	2.16613	0.12736	-1.31387	1.57001	0.34024	-0.775513	1.34045	0.0799908	-0.441346	0.605056	-0.00233895	-0.673001	0.659743
56	1324	PSFL	Pacific-slope Flycatcher	Empidonax difficilis	0.888864	-0.327918	2.3022	0.0529211	-1.3451	1.34797	0.217986	-0.822276	1.21074	0.0447679	-0.444345	0.485858	-0.00350525	-0.588556	0.563424
57	1331	BLPH	Black Phoebe	Sayornis nigricans	1.25596	-0.03487	2.60331	0.265875	-0.969059	1.5922	0.30983	-0.722428	1.25237	0.0963037	-0.344806	0.582242	-0.0057118	-0.634773	0.631823
58	1333	SAPH	Say's Phoebe	Sayornis saya	0.507822	-0.831581	1.9493	0.0202626	-1.28369	1.34794	0.673884	-0.380004	1.67998	0.0705811	-0.457262	0.593364	-0.0349839	-0.659819	0.573019
59	1448	BEVI	Bell's Vireo	Vireo bellii	0.796542	-0.587898	2.24675	0.114597	-1.43526	1.60888	0.423597	-0.610109	1.43283	0.0828919	-0.440415	0.605396	-0.0208098	-0.719284	0.632222
60	1451	HUVI	Hutton's Vireo	Vireo huttoni	0.780129	-0.603164	2.15383	0.150756	-1.36016	1.60527	0.407775	-0.640574	1.40824	0.0852397	-0.446057	0.603839	-0.0188099	-0.68935	0.641542
61	1454	CAVI	Cassin's Vireo	Vireo cassinii	0.774519	-0.63975	2.16467	0.146861	-1.35294	1.60697	0.358466	-0.771187	1.37566	0.0788727	-0.462667	0.606545	-0.0168286	-0.693901	0.65215
62	1459	WAVI	Warbling Vireo	Vireo gilvus	0.750889	-0.611899	2.11866	-0.19078	-1.69152	1.23238	0.661267	-0.34542	1.68485	0.00963463	-0.552633	0.473742	-0.033368	-0.701212	0.599047
63	1470	LOSH	Loggerhead Shrike	Lanius ludovicianus	0.819678	-0.522074	2.225	0.121144	-1.39919	1.62472	0.442028	-0.630053	1.48523	0.0800179	-0.460584	0.612445	-0.0538066	-0.80922	0.63406
64	1489	PIJA	Pinyon Jay	Gymnorhinus cyanocephalus	0.785358	-0.641378	2.22607	0.121023	-1.36964	1.58875	0.416278	-0.617907	1.43953	0.0872727	-0.426492	0.627642	-0.00230863	-0.663302	0.686851
65	1490	STJA	Steller's Jay	Cyanocitta stelleri	0.737132	-0.676059	2.12176	0.0594626	-1.39382	1.49315	0.2919	-0.811428	1.2858	0.0833075	-0.437274	0.590264	-0.0219226	-0.672894	0.663345
66	1494	CASJ	California Scrub-Jay	Aphelocoma californica	0.950115	-0.0188477	2.02822	0.418212	-0.648794	1.54652	0.627419	-0.143637	1.49386	0.0786695	-0.370775	0.484128	-0.305823	-1.01432	0.189322
67	1499	CLNU	Clark's Nutcracker	Nucifraga columbiana	0.772637	-0.696359	2.15925	0.122167	-1.41779	1.57748	0.394644	-0.690555	1.37322	0.0874212	-0.43538	0.624571	-0.00596705	-0.684029	0.689889
68	1501	YBMA	Yellow-billed Magpie	Pica nuttalli	1.08644	-0.0720777	2.29682	0.128051	-1.05975	1.21643	0.217238	-0.74061	1.02117	0.166802	-0.257126	0.712386	-0.0193271	-0.639781	0.574195
69	1504	AMCR	American Crow	Corvus brachyrhynchos	1.23403	0.357845	2.18607	0.533688	-0.344552	1.45889	1.08664	0.417289	1.88076	0.331856	-0.0638774	0.971884	0.0246979	-0.555218	0.596403
70	1516	CORA	Common Raven	Corvus corax	-0.178624	-1.35083	0.974806	0.75558	-0.385772	1.99495	0.378523	-0.408713	1.22507	0.0469768	-0.4371	0.491385	-0.0137849	-0.655922	0.519976
71	1520	MOCH	Mountain Chickadee	Poecile gambeli	0.763873	-0.64232	2.18976	0.120937	-1.39439	1.60223	0.392143	-0.681994	1.39202	0.090892	-0.446239	0.619472	-0.00133615	-0.675586	0.695729
72	1528	OATI	Oak Titmouse	Baeolophus inornatus	0.289187	-0.59772	1.15502	1.06517	0.127411	2.12761	-0.156765	-1.02493	0.569394	0.178489	-0.231932	0.681425	-0.139082	-0.663202	0.288423
73	1533	HOLA	Horned Lark	Eremophila alpestris	0.821044	-0.553139	2.1658	0.114679	-1.44395	1.60471	0.419382	-0.645593	1.43119	0.082523	-0.45758	0.619332	-0.00906087	-0.693036	0.684945
74	1545	TRES	Tree Swallow	Tachycineta bicolor	0.85957	-0.409631	2.24106	-0.199271	-1.4121	0.936633	-0.0779336	-1.1186	0.8318	0.0618027	-0.436313	0.542041	0.150523	-0.585153	0.93866
75	1547	VGSW	Violet-green Swallow	Tachycineta thalassina	1.12582	0.0567091	2.32662	-0.4271	-1.75388	0.676324	0.282834	-0.455623	1.01821	-0.106023	-0.665464	0.263247	0.0694041	-0.397064	0.603278
76	1553	NRWS	Northern Rough-winged Swallow	Stelgidopteryx serripennis	0.812392	-0.472135	2.17517	0.0421247	-1.26724	1.33723	0.716094	-0.320691	1.74668	0.159442	-0.329027	0.743875	0.0378947	-0.688155	0.812712
77	1556	PUMA	Purple Martin	Progne subis	0.784894	-0.633194	2.17804	0.118228	-1.40575	1.57744	0.409287	-0.677037	1.39686	0.0810916	-0.459927	0.611155	-0.0150166	-0.706991	0.667331
78	1562	BARS	Barn Swallow	Hirundo rustica	0.914775	-0.334694	2.26534	0.00184295	-1.34625	1.30793	0.475579	-0.545868	1.43828	0.109585	-0.412675	0.675657	0.00436531	-0.661031	0.639986
79	1564	CLSW	Cliff Swallow	Petrochelidon pyrrhonota	1.46989	0.162535	2.91258	-0.197611	-1.65916	1.14519	0.506485	-0.510623	1.49343	0.122731	-0.390694	0.687588	0.0774521	-0.565927	0.823697
80	1567	BUSH	Bushtit	Psaltriparus minimus	1.06508	-0.343508	2.57588	-0.16202	-1.78334	1.35289	0.626723	-0.372297	1.66221	-0.0651542	-0.699498	0.384445	-0.110873	-0.892019	0.561464
81	1579	RWBU	Red-whiskered Bulbul	Pycnonotus jocosus	0.764542	-0.365583	1.95799	1.41662	0.231586	2.72658	0.852454	0.0721177	1.74233	-0.00917649	-0.596475	0.441612	0.0149497	-0.59482	0.648458
82	1582	WREN	Wrentit	Chamaea fasciata	0.990941	-0.407992	2.35895	-0.284457	-1.81422	1.12108	0.265228	-0.787742	1.19049	0.0530021	-0.458681	0.507153	-0.00236662	-0.634263	0.637344
83	1587	RCKI	Ruby-crowned Kinglet	Regulus calendula	0.787491	-0.678685	2.20483	0.373881	-1.2328	2.01119	0.483842	-0.585619	1.54524	0.0505671	-0.516857	0.579472	0.0176177	-0.641859	0.722922
84	1595	PHAI	Phainopepla	Phainopepla nitens	0.964692	-0.271356	2.29562	-0.0354847	-1.63097	1.46165	0.320306	-0.705605	1.24658	0.024536	-0.545045	0.519329	-0.0583605	-0.691776	0.567739
85	1601	RBNU	Red-breasted Nuthatch	Sitta canadensis	0.569731	-0.885361	1.95574	-0.063738	-1.51382	1.31811	0.297553	-0.723157	1.22457	0.152988	-0.315239	0.729121	0.0171852	-0.625533	0.68388
86	1602	WBNU	White-breasted Nuthatch	Sitta carolinensis	0.998974	-0.279901	2.36628	-0.342326	-1.59051	0.841794	0.101886	-0.992867	1.02703	0.101799	-0.334555	0.555812	-0.133081	-0.734784	0.395622
87	1603	PYNU	Pygmy Nuthatch	Sitta pygmaea	0.779749	-0.593654	2.15317	0.057176	-1.37058	1.51505	0.305592	-0.73724	1.30436	0.0800315	-0.416738	0.580064	-0.0422582	-0.71146	0.63
88	1606	BRCR	Brown Creeper	Certhia americana	0.935811	-0.305317	2.22068	-0.384365	-1.69196	0.801679	0.913565	0.0479364	1.86962	0.0762015	-0.405638	0.543348	0.00988107	-0.596021	0.640019
89	1613	BGGN	Blue-gray Gnatcatcher	Polioptila caerulea	1.23441	-0.153749	2.74515	0.1047	-1.36174	1.47773	0.568989	-0.440859	1.58008	0.116508	-0.383574	0.646309	0.0072608	-0.592235	0.661339
90	1615	CAGN	California Gnatcatcher	Polioptila californica	0.799676	-0.617945	2.24307	0.130229	-1.39871	1.58777	0.397742	-0.674523	1.3669	0.0932382	-0.421581	0.633235	-0.0197709	-0.697356	0.638845
91	1618	ROWR	Rock Wren	Salpinctes obsoletus	0.780555	-0.528778	2.10533	0.0828064	-1.38491	1.48872	0.349474	-0.726099	1.33579	0.0834307	-0.456524	0.600029	-0.00850893	-0.674415	0.694206
92	1621	CANW	Canyon Wren	Catherpes mexicanus	0.78493	-0.637906	2.20451	0.128534	-1.33949	1.63252	0.405688	-0.687082	1.41152	0.0898537	-0.463044	0.63598	-0.014438	-0.704632	0.663253
93	1654	CACW	Cactus Wren	Campylorhynchus brunneicapillus	0.795984	-0.557494	2.23711	0.124353	-1.32767	1.55069	0.406518	-0.660856	1.41103	0.0894497	-0.439629	0.614684	-0.00310538	-0.670755	0.668558
94	1655	BEWR	Bewick's Wren	Thryomanes bewickii	0.80172	-0.524388	2.24233	0.625351	-0.63792	1.92373	0.802527	-0.0830207	1.82129	-0.0223431	-0.576671	0.401259	-0.144623	-0.850331	0.430351
95	1657	HOWR	House Wren	Troglodytes aedon	1.26439	0.137809	2.52602	0.307414	-0.740088	1.34894	-0.192709	-1.10469	0.600574	0.0908836	-0.323174	0.522691	-0.290976	-0.861698	0.159875
96	1669	MAWR	Marsh Wren	Cistothorus palustris	0.974799	-0.460324	2.52213	0.132125	-1.36253	1.5925	0.339641	-0.751349	1.32947	0.0917465	-0.445322	0.629999	0.00565637	-0.676578	0.704739
97	1688	CATH	California Thrasher	Toxostoma redivivum	0.762329	-0.48209	2.04107	-0.712084	-2.29697	0.855006	0.395806	-0.569669	1.34027	0.0279227	-0.488469	0.494888	-0.064203	-0.67159	0.520798
98	1689	LCTH	Le Conte's Thrasher	Toxostoma lecontei	0.7886	-0.596202	2.20003	0.114487	-1.3957	1.51784	0.400681	-0.628429	1.36747	0.090372	-0.436331	0.628642	-0.00981164	-0.68882	0.676286
99	1695	NOMO	Northern Mockingbird	Mimus polyglottos	1.82139	0.878474	2.90569	0.704382	-0.291358	1.78413	0.640034	-0.102724	1.42545	0.10592	-0.320884	0.547114	-0.11085	-0.606465	0.323276
100	1696	EUST	European Starling	Sturnus vulgaris	1.47206	0.622125	2.45867	-0.352821	-1.29602	0.535988	0.723046	0.0520119	1.50645	0.208359	-0.202435	0.753619	0.0877186	-0.388816	0.607016
101	1700	WEBL	Western Bluebird	Sialia mexicana	0.488093	-0.782999	1.73713	0.221177	-0.977538	1.40869	0.25455	-0.656869	1.07872	0.108517	-0.341873	0.57063	-0.156716	-0.749735	0.352652
102	1701	MOBL	Mountain Bluebird	Sialia currucoides	0.800768	-0.566368	2.23368	0.122863	-1.44744	1.58355	0.406005	-0.633969	1.38029	0.0891395	-0.448359	0.621722	-0.0143868	-0.711562	0.655952
103	1703	TOSO	Townsend's Solitaire	Myadestes townsendi	0.782261	-0.690094	2.23805	0.12643	-1.32164	1.56844	0.385684	-0.645369	1.38592	0.0862929	-0.451585	0.61879	-0.00711161	-0.67168	0.680165
104	1727	SWTH	Swainson's Thrush	Catharus ustulatus	0.828068	-0.582553	2.24436	0.185302	-1.28613	1.68339	0.423288	-0.611384	1.45255	0.070422	-0.474928	0.599463	-0.0138799	-0.67	0.680044
105	1728	HETH	Hermit Thrush	Catharus guttatus	0.781646	-0.66535	2.2001	0.167941	-1.40136	1.72601	0.421807	-0.655612	1.44118	0.0813603	-0.467574	0.608055	-0.0153853	-0.680651	0.659594
106	1749	AMRO	American Robin	Turdus migratorius	0.968774	-0.169023	2.17715	-0.122754	-1.37373	1.2269	0.543572	-0.309113	1.47902	0.329046	-0.101926	1.01792	-0.220814	-0.917331	0.355597
107	1794	HOSP	House Sparrow	Passer domesticus	0.855153	0.00984196	1.79702	-0.289433	-1.17727	0.57053	0.622075	-0.0679625	1.34503	0.256766	-0.147299	0.84884	0.449598	-0.0917821	1.16554
108	1877	HOFI	House Finch	Carpodacus mexicanus	0.767675	-0.602239	2.12627	0.0560582	-1.42228	1.58259	0.43282	-0.641347	1.47484	0.0853485	-0.442196	0.634532	-0.054984	-0.769638	0.628494
109	1878	PUFI	Purple Finch	Haemorhous purpureus	0.741802	-0.733006	2.17209	0.0986634	-1.41402	1.57667	0.351356	-0.733036	1.33263	0.0870774	-0.460465	0.630219	-0.0177193	-0.684633	0.648688
110	1879	CAFI	Cassin's Finch	Haemorhous cassinii	0.774064	-0.685951	2.181	0.125289	-1.35554	1.55517	0.398348	-0.651755	1.41146	0.0864261	-0.454843	0.613207	-0.00186076	-0.663594	0.69706
111	1893	PISI	Pine Siskin	Spinus pinus	0.799443	-0.599941	2.21407	0.123639	-1.32931	1.58454	0.410649	-0.633303	1.4028	0.0893695	-0.445585	0.623404	-0.00984442	-0.710122	0.672769
112	1899	LEGO	Lesser Goldfinch	Carduelis psaltria	0.793319	-0.779481	2.43282	0.388508	-1.25902	1.93002	0.277243	-0.787499	1.25082	0.00113183	-0.582675	0.472338	0.138313	-0.464001	0.897139
113	1900	LAGO	Lawrence's Goldfinch	Carduelis lawrencei	0.903526	-0.24671	2.10714	0.624284	-0.440435	1.74721	0.279387	-0.513308	1.12447	0.177606	-0.220964	0.651503	0.29298	-0.171836	0.937518
114	1901	AMGO	American Goldfinch	Spinus tristis	1.01984	-0.243049	2.3801	0.234516	-1.25951	1.65269	0.471238	-0.662615	1.52615	0.135603	-0.348446	0.706061	-0.186661	-1.00117	0.509208
115	1940	LASP	Lark Sparrow	Chondestes grammacus	1.05443	-0.311825	2.44936	0.00681022	-1.53125	1.52848	0.316875	-0.818882	1.31498	0.143952	-0.375878	0.74986	-0.0117778	-0.683847	0.652699
116	1942	CHSP	Chipping Sparrow	Spizella passerina	0.736339	-0.766854	2.21047	0.157796	-1.33646	1.70534	0.387858	-0.70445	1.40912	0.0805686	-0.467291	0.612979	-0.00681894	-0.668879	0.703606
117	1944	BCSP	Black-chinned Sparrow	Spizella atrogularis	0.764349	-0.696276	2.21006	0.115755	-1.38248	1.55531	0.393917	-0.630526	1.35986	0.0816899	-0.445965	0.599995	0.000811434	-0.658276	0.680438
118	1946	BRSP	Brewer's Sparrow	Spizella breweri	0.789588	-0.685304	2.19521	0.100731	-1.39327	1.59232	0.402812	-0.65273	1.3904	0.0878165	-0.464761	0.610019	-0.014329	-0.700866	0.662178
119	1958	DEJU	Dark-eyed Junco	Junco hyemalis	1.16314	-0.166313	2.58953	-0.110813	-1.47987	1.17476	0.619517	-0.34047	1.60847	0.101694	-0.384579	0.596911	-0.0585556	-0.739221	0.576657
120	1980	BESP	Bell's Sparrow	Artemisiospiza belli	0.770549	-0.692431	2.15496	0.123534	-1.36515	1.5621	0.40405	-0.669998	1.42715	0.0934249	-0.417216	0.628198	-0.00366593	-0.654544	0.663124
121	1983	VESP	Vesper Sparrow	Pooecetes gramineus	0.795995	-0.594469	2.23106	0.0873049	-1.38821	1.54515	0.403319	-0.661478	1.40388	0.087406	-0.435118	0.615314	-0.00671171	-0.678215	0.663
122	1993	SAVS	Savannah Sparrow	Passerculus sandwichensis	0.506552	-0.928682	1.9427	0.234588	-1.13276	1.54418	0.382923	-0.642291	1.32904	0.112876	-0.410927	0.692022	0.304481	-0.369982	1.18192
123	1998	SOSP	Song Sparrow	Melospiza melodia	0.56279	-0.574412	1.67162	0.677284	-0.627392	2.00192	0.592632	-0.406075	1.56958	0.26371	-0.188408	0.940004	0.28494	-0.312153	1.03948
124	2007	CALT	California Towhee	Melozone crissalis	1.01434	-0.056086	2.25235	0.0211792	-1.30011	1.25879	0.25204	-0.743346	1.12808	0.00781181	-0.487809	0.404968	-0.0850139	-0.651472	0.474779
125	2013	RCSP	Rufous-crowned Sparrow	Aimophila ruficeps	0.917922	-0.489125	2.38775	-0.0355046	-1.5785	1.4771	0.347634	-0.708996	1.38955	0.0729126	-0.470959	0.573904	-0.0261613	-0.721695	0.666633
126	2015	GTTO	Green-tailed Towhee	Pipilo chlorurus	0.772316	-0.628831	2.13025	0.127952	-1.33194	1.5961	0.395861	-0.636422	1.38154	0.0867611	-0.447457	0.619264	-0.00952674	-0.682175	0.656698
127	2016	SPTO	Spotted Towhee	Pipilo maculatus	0.437789	-1.00374	1.84858	-0.230429	-1.49494	0.945086	0.445609	-0.504337	1.37149	0.010146	-0.517004	0.440029	-0.129952	-0.890389	0.523724
128	2040	YBCH	Yellow-breasted Chat	Icteria virens	0.835814	-0.547138	2.25693	0.274059	-1.22942	1.78331	0.500239	-0.578437	1.57129	0.0520761	-0.528564	0.561793	-0.00787661	-0.685435	0.669033
129	2041	YHBL	Yellow-headed Blackbird	Xanthocephalus xanthocephalus	0.807087	-0.525148	2.08257	0.327642	-1.15778	1.7674	0.560997	-0.498759	1.60985	0.0656415	-0.490149	0.609745	-0.0398803	-0.736341	0.617421
130	2046	WEME	Western Meadowlark	Sturnella neglecta	0.365794	-0.947987	1.6562	0.108613	-1.24075	1.47154	0.574268	-0.450783	1.68006	0.0816468	-0.447192	0.616051	0.210529	-0.373027	0.948423
131	2067	HOOR	Hooded Oriole	Icterus cucullatus	0.684595	-0.651516	2.05857	0.255383	-1.22074	1.71405	0.491817	-0.548848	1.51359	0.07828	-0.468811	0.600765	0.00764661	-0.638625	0.64599
132	2073	BUOR	Bullock's Oriole	Icterus bullockii	0.826999	-0.49728	2.18589	0.435701	-1.11066	1.99156	0.434601	-0.671657	1.49517	0.132146	-0.369639	0.717827	-0.0500071	-0.733912	0.620427
133	2084	RWBL	Red-winged Blackbird	Agelaius phoeniceus	0.596742	-0.655351	2.44872	-0.761096	-1.9271	0.24923	0.311424	-0.481911	1.06561	0.0707169	-0.455224	0.580623	0.0753298	-0.644869	0.753672
134	2086	TRBL	Tricolored Blackbird	Agelaius tricolor	1.0671	-0.29487	2.44671	-0.159364	-1.59054	1.21528	0.250606	-0.861609	1.2243	0.094962	-0.451951	0.624344	0.0103363	-0.649684	0.718129
135	2091	BHCO	Brown-headed Cowbird	Molothrus ater	0.984885	0.210107	1.80302	0.249759	-0.632773	1.19273	-0.103141	-0.786671	0.528621	0.123102	-0.298188	0.606319	-0.266025	-0.861693	0.180554
136	2096	BRBL	Brewer's Blackbird	Euphagus cyanocephalus	0.676654	-0.38727	1.73326	-0.198932	-1.48119	1.12622	0.298989	-0.749527	1.28097	0.180759	-0.263322	0.747929	-0.137041	-0.789541	0.419351
137	2099	GTGR	Great-tailed Grackle	Quiscalus mexicanus	0.90336	-0.133697	1.93549	0.179687	-0.807762	1.23505	0.882915	-0.0164471	1.71797	0.24244	-0.262006	0.821566	-0.0306415	-0.564495	0.486741
138	2122	OCWA	Orange-crowned Warbler	Oreothlypis celata	1.20372	0.00647158	2.48385	0.062149	-1.155	1.22081	0.631283	-0.180814	1.51271	0.00704431	-0.528993	0.448535	-0.0689658	-0.621181	0.478733
139	2125	NAWA	Nashville Warbler	Oreothlypis ruficapilla	0.754119	-0.586571	2.1643	0.0833032	-1.3463	1.55121	0.573321	-0.412718	1.60502	0.0167591	-0.566594	0.488006	0.0195746	-0.653916	0.676398
140	2130	MGWA	MacGillivray's Warbler	Geothlypis tolmiei	0.719864	-0.823224	2.17344	0.195791	-1.31993	1.79563	0.369232	-0.714896	1.39721	0.0888418	-0.461362	0.637706	-0.00953862	-0.688327	0.689269
141	2138	COYE	Common Yellowthroat	Geothlypis trichas	0.982446	-0.467655	2.43857	0.195953	-1.35934	1.68256	0.365533	-0.702386	1.35554	0.111188	-0.408975	0.674452	-0.0503746	-0.798344	0.649799
142	2155	YEWA	Yellow Warbler	Setophaga petechia	0.764923	-0.665985	2.22544	0.190898	-1.37575	1.74659	0.557221	-0.474967	1.64173	0.0865483	-0.436013	0.635355	-0.0608339	-0.748277	0.588854
143	2176	BTYW	Black-throated Gray Warbler	Dendroica nigrescens	0.86946	-0.509805	2.28601	0.30623	-1.12729	1.72544	0.371786	-0.655203	1.33679	0.0616641	-0.490513	0.575042	0.0329959	-0.586107	0.716978
144	2193	WIWA	Wilson's Warbler	Cardellina pusilla	1.11445	-0.0713327	2.4045	0.754542	-0.637474	2.06162	0.281095	-0.663157	1.19304	0.0989086	-0.38373	0.595438	-0.288958	-0.993746	0.284118
145	2206	WETA	Western Tanager	Piranga ludoviciana	0.635656	-0.507018	1.75063	0.0783621	-1.01259	1.07032	0.378902	-0.333848	1.08116	-0.0666213	-0.600183	0.308399	-0.122454	-0.684729	0.382748
146	2224	BHGR	Black-headed Grosbeak	Pheucticus melanocephalus	0.846333	-0.334662	2.20487	-0.23518	-1.87619	1.31165	0.789331	-0.24623	1.88849	0.0564262	-0.502564	0.516905	-0.0236889	-0.589139	0.536928
147	2230	BLGR	Blue Grosbeak	Passerina caerulea	0.501223	-0.808913	1.69786	0.305023	-0.918472	1.58021	0.0832137	-0.960732	0.991591	0.149464	-0.36617	0.740852	-0.0147082	-0.700221	0.622623
148	2231	LAZB	Lazuli Bunting	Passerina amoena	0.892561	-0.526833	2.35953	0.150227	-1.33755	1.64038	0.33698	-0.738554	1.32636	0.0964996	-0.399689	0.627882	-0.00533103	-0.67161	0.684063

## Sheet: survival_coef_summary
tax_order	TaxOrder	code	current_common_name	current_scientific_name	survival_precipitation_mean	survival_precipitation_cri_0.025	survival_precipitation_cri_0.975	survival_avg_temperature_mean	survival_avg_temperature_cri_0.025	survival_avg_temperature_cri_0.975	survival_urban_mean	survival_urban_cri_0.025	survival_urban_cri_0.975	survival_agriculture_mean	survival_agriculture_cri_0.025	survival_agriculture_cri_0.975	survival_water_mean	survival_water_cri_0.025	survival_water_cri_0.975
1	38	CANG	Canada Goose	Branta canadensis	0.773292	-0.993509	2.62199	-0.072436	-1.46365	1.26944	-0.309385	-2.13987	1.40839	-0.221368	-1.00224	0.56806	-0.00824335	-0.369325	0.357187
2	70	MALL	Mallard	Anas platyrhynchos	0.246048	-1.29157	1.70006	0.174461	-1.11428	1.51051	-0.313188	-1.73034	1.19489	-0.26177	-1.02038	0.480592	-0.0220107	-0.357838	0.310483
3	123	MOUQ	Mountain Quail	Oreortyx pictus	0.444518	-0.847793	1.76721	0.272429	-0.839593	1.44855	-1.29208	-3.00087	0.302208	-0.238773	-1.04339	0.57236	-0.0517562	-0.411416	0.245019
4	133	CAQU	California Quail	Callipepla californica	0.606376	-0.804095	2.03551	-0.312509	-1.40117	0.710644	-1.48586	-2.74584	-0.387771	-0.0717654	-0.730036	0.706714	-0.0143343	-0.334935	0.331956
5	143	WITU	Wild Turkey	Meleagris gallopavo	0.318864	-1.58326	2.26231	-0.0207492	-1.39838	1.34931	-0.506623	-2.36514	1.26629	-0.229326	-1.03878	0.590202	-0.0241342	-0.37902	0.32026
6	158	RNEP	Ring-necked Pheasant	Phasianus colchicus	0.344993	-1.47869	2.26328	-0.0542886	-1.39144	1.28803	-0.624651	-2.50991	1.19311	-0.245454	-1.07341	0.545043	-0.0385599	-0.38938	0.273082
7	160	INPE	Indian Peafowl	Pavo cristatus	0.18748	-1.71782	2.11849	0.0693785	-1.31025	1.4328	-0.36405	-2.21783	1.47272	-0.252267	-1.04803	0.555563	-0.0268346	-0.390385	0.323196
8	179	ROPI	Rock Pigeon	Columba livia	0.153113	-1.70991	2.05501	0.0054775	-1.33754	1.40558	-0.471825	-2.31363	1.39066	-0.232611	-1.05307	0.57185	-0.0170725	-0.359912	0.340442
9	188	BTPI	Band-tailed Pigeon	Patagioenas fasciata	-0.173096	-1.9947	1.53039	0.249291	-1.03673	1.62418	-0.264804	-1.76687	1.28926	-0.286576	-1.10322	0.487747	-0.0249844	-0.385111	0.338173
10	197	EUCD	Eurasian Collared-Dove	Streptopelia decaocto	0.249296	-1.5847	2.12579	0.00636767	-1.38878	1.38986	-0.533681	-2.35236	1.28835	-0.228368	-1.03648	0.595706	-0.0288769	-0.401584	0.325232
11	202	CGDO	Common Ground-Dove	Columbina passerina	0.307917	-1.59669	2.17329	-0.0508004	-1.41004	1.30836	-0.558077	-2.41842	1.24983	-0.224316	-1.03441	0.589197	-0.0197968	-0.36599	0.326901
12	230	MODO	Mourning Dove	Zenaida macroura	1.20123	0.154253	2.32692	-0.136482	-1.22697	0.943294	0.527396	-0.592043	1.86072	-0.192557	-0.888393	0.513663	0.00573848	-0.30048	0.373579
13	239	GRRO	Greater Roadrunner	Geococcyx californianus	-0.0371188	-1.71839	1.62785	-0.27227	-1.51872	0.986223	-0.188782	-1.65759	1.2887	-0.3104	-1.10581	0.411108	-0.0314315	-0.406147	0.30188
14	299	VASW	Vaux's Swift	Chaetura vauxi	0.267333	-1.61636	2.09505	0.0225904	-1.28787	1.3841	-0.417291	-2.2413	1.33319	-0.233953	-1.04451	0.566019	-0.039964	-0.407238	0.289924
15	308	WTSW	White-throated Swift	Aeronautes saxatalis	-0.196649	-1.63573	1.19521	0.543681	-0.526429	1.72722	-0.441206	-1.688	0.809645	-0.193197	-0.945548	0.593956	-0.0536456	-0.443332	0.251698
16	366	BCHU	Black-chinned Hummingbird	Archilochus alexandri	-0.143949	-1.73688	1.41213	0.100185	-1.11814	1.3361	-0.970305	-2.56337	0.511672	-0.154299	-0.905961	0.656375	-0.0292776	-0.375341	0.30526
17	371	ANHU	Anna's Hummingbird	Calypte anna	0.0099642	-1.57882	1.56023	0.234313	-0.924746	1.49854	-0.2405	-1.64019	1.23905	-0.293752	-1.10642	0.466183	-0.0269724	-0.384148	0.316669
18	373	COHU	Costa's Hummingbird	Calypte costae	-0.521306	-2.04485	0.868954	0.253163	-0.864193	1.39214	-1.14584	-2.43491	-0.0136796	-0.150478	-0.863706	0.614995	-0.0289877	-0.38956	0.320957
19	374	CAHU	Calliope Hummingbird	Selasphorus calliope	1.29084	-0.243799	2.93786	-0.45679	-1.83337	0.762563	-0.406104	-2.16418	1.3847	-0.231705	-1.07361	0.59384	-0.0256094	-0.37818	0.324021
20	377	ALHU	Allen's Hummingbird	Selasphorus sasin	-0.0964322	-1.41475	1.18131	1.04192	-0.0533753	2.35393	0.766481	-0.420587	2.02279	-0.378879	-1.22073	0.330592	-0.0245317	-0.376938	0.32414
21	508	KILL	Killdeer	Charadrius vociferus	1.25201	-0.0696061	2.66589	-0.0646559	-1.26348	1.09541	0.149781	-0.972044	1.33807	-0.0588265	-0.679116	0.629044	0.0201746	-0.245735	0.35955
22	803	GBHE	Great Blue Heron	Ardea herodias	0.302007	-1.11224	1.5871	0.41964	-0.721242	1.66855	-0.672456	-1.95934	0.675714	-0.242365	-0.880036	0.383687	-0.00133026	-0.290682	0.322109
23	808	GREG	Great Egret	Ardea alba	0.486194	-1.3298	2.35713	-0.0355418	-1.40346	1.28764	-0.475756	-2.27594	1.28823	-0.309279	-1.12554	0.442546	-0.0333731	-0.397811	0.291428
24	814	SNEG	Snowy Egret	Egretta thula	0.0918154	-1.79932	1.98341	0.21356	-1.14501	1.68736	-0.143115	-1.95233	1.6779	-0.171561	-0.943866	0.641642	-0.0215007	-0.373494	0.337984
25	820	GRHE	Green Heron	Butorides virescens	0.334397	-1.49016	2.18092	-0.0311758	-1.40543	1.2929	-0.267765	-2.08684	1.46379	-0.179995	-0.967467	0.623844	-0.00551423	-0.323165	0.349303
26	824	BCNH	Black-crowned Night-Heron	Nycticorax nycticorax	0.942102	-0.754913	2.61336	0.138451	-1.07689	1.36416	-0.111174	-1.39923	1.2401	-0.322117	-1.04497	0.33228	-0.0218161	-0.349418	0.284345
27	838	TUVU	Turkey Vulture	Cathartes aura	1.57792	0.544462	2.72739	-0.327385	-1.22951	0.535192	-0.365666	-1.1633	0.433687	-0.436636	-0.98954	0.0540331	0.0267312	-0.226516	0.367954
28	849	GOEA	Golden Eagle	Aquila chrysaetos	0.684801	-1.05301	2.45476	-0.220592	-1.57365	1.04154	-0.883392	-2.53168	0.716928	-0.173658	-0.928997	0.659997	-0.0282685	-0.396442	0.31066
29	854	NOHA	Northern Harrier	Circus cyaneus	0.218356	-1.47709	2.00199	-0.199756	-1.535	1.03645	-1.02309	-2.55663	0.370807	-0.313938	-1.09191	0.386386	-0.0452774	-0.39749	0.252784
30	860	SSHA	Sharp-shinned Hawk	Accipiter striatus	0.534165	-1.21787	2.36371	-0.172882	-1.53608	1.14957	-0.817463	-2.53732	0.881697	-0.188022	-0.958483	0.619034	-0.0284731	-0.388217	0.304989
31	862	COHA	Cooper's Hawk	Accipiter cooperii	0.0904233	-1.65469	1.84844	0.0882339	-1.15396	1.33279	0.0137986	-1.56222	1.69395	-0.360794	-1.18083	0.360592	0.00681429	-0.313526	0.391423
32	891	RSHA	Red-shouldered Hawk	Buteo lineatus	-0.0247946	-1.82544	1.75936	0.0635858	-1.31197	1.41984	-0.0737273	-1.80555	1.72883	-0.25562	-1.08486	0.529586	-0.0346533	-0.394337	0.286788
33	897	SWHA	Swainson's Hawk	Buteo swainsoni	0.670925	-0.733469	2.07055	0.339345	-0.727892	1.4511	-1.11682	-2.46709	0.0577835	0.349958	-0.310338	1.15796	-0.0548782	-0.393724	0.218548
34	899	RTHA	Red-tailed Hawk	Buteo jamaicensis	0.71488	-0.584002	2.01008	0.160623	-0.846453	1.18291	-1.52651	-2.63676	-0.557451	-0.210423	-0.874108	0.49378	-0.0682012	-0.443962	0.208749
35	934	BUOW	Burrowing Owl	Athene cunicularia	-0.0536648	-1.87052	1.68316	0.176355	-1.10702	1.49634	-0.445008	-2.09742	1.13095	-0.227231	-0.978586	0.502172	-0.028742	-0.390357	0.324368
36	991	BEKI	Belted Kingfisher	Megaceryle alcyon	1.85009	0.490964	3.40035	-0.327818	-1.6258	0.842161	-0.301358	-1.62598	1.09455	-0.183804	-0.886933	0.546542	0.000212926	-0.330821	0.356651
37	1019	LEWO	Lewis's Woodpecker	Melanerpes lewis	0.144097	-1.63213	1.90275	0.0204407	-1.27087	1.28305	-0.671324	-2.30117	0.823787	-0.205322	-1.00371	0.586958	-0.0256522	-0.380294	0.315198
38	1023	ACWO	Acorn Woodpecker	Melanerpes formicivorus	0.261305	-1.38344	1.77963	0.249709	-0.881297	1.39341	-0.0809169	-1.20402	1.1726	-0.352949	-1.17442	0.360316	-0.0591162	-0.455023	0.249559
39	1040	RBSA	Red-breasted Sapsucker	Sphyrapicus ruber	-0.597457	-2.0033	0.787248	0.459744	-0.783361	1.87135	-0.799734	-2.52927	0.88195	-0.22405	-1.02268	0.605695	-0.0566357	-0.419296	0.235408
40	1047	DOWO	Downy Woodpecker	Picoides pubescens	0.298265	-1.19593	1.86448	-0.165352	-1.39656	1.0002	-0.622038	-2.14427	0.799778	-0.200979	-0.920463	0.531521	-0.0234187	-0.361053	0.311021
41	1048	NUWO	Nuttall's Woodpecker	Picoides nuttallii	0.933413	-0.379396	2.29111	-0.0697004	-1.25289	1.06762	0.112425	-1.06745	1.41829	-0.225215	-1.00517	0.55837	-0.0318447	-0.38121	0.305898
42	1051	HAWO	Hairy Woodpecker	Picoides villosus	-0.555488	-1.76056	0.651404	-0.0734066	-1.156	1.00089	-1.19015	-2.61112	0.0535433	-0.164685	-0.891446	0.635144	-0.0482925	-0.397632	0.240431
43	1052	WHWO	White-headed Woodpecker	Picoides albolarvatus	-0.744268	-2.39036	0.734221	0.463997	-0.768905	1.86951	-0.648805	-2.46481	1.11934	-0.242494	-1.04906	0.538003	-0.0385619	-0.422088	0.298312
44	1063	NOFL	Northern Flicker	Colaptes auratus	-0.973	-1.89607	-0.132921	-0.150125	-1.07878	0.7122	-1.58663	-2.56447	-0.697996	-0.0200622	-0.604703	0.646533	-0.0123165	-0.295719	0.271487
45	1089	AMKE	American Kestrel	Falco sparverius	0.271296	-0.752959	1.35969	0.00885659	-1.01795	1.05506	0.263906	-0.790791	1.25754	-0.520969	-1.31308	0.0917208	-0.0247234	-0.348064	0.297805
46	1130	YCPA	Yellow-crowned Parrot	Amazona ochrocephala	0.222151	-1.72887	2.11048	0.0339217	-1.3395	1.39284	-0.497205	-2.37763	1.27652	-0.236271	-1.04541	0.546439	-0.0246578	-0.38867	0.332346
47	1144	RCPA	Red-crowned Parrot	Amazona viridigenalis	0.228562	-1.65794	2.10683	0.010211	-1.38377	1.36562	-0.512113	-2.38193	1.25781	-0.234608	-1.06777	0.562263	-0.0277835	-0.379252	0.316769
48	1255	ATFL	Ash-throated Flycatcher	Myiarchus cinerascens	0.292681	-0.707812	1.22508	0.113208	-0.727546	0.988652	-1.29026	-2.14378	-0.524202	-0.780929	-1.54137	-0.164271	-0.0213816	-0.303453	0.282667
49	1283	CAKI	Cassin's Kingbird	Tyrannus vociferans	0.443828	-1.32761	2.2697	-0.215472	-1.53694	1.05912	-0.467387	-2.10038	1.14994	-0.216772	-0.973467	0.559269	-0.0181272	-0.360234	0.349018
50	1285	WEKI	Western Kingbird	Tyrannus verticalis	1.40085	0.241764	2.7144	-0.969523	-2.07525	0.00493612	-0.416761	-1.343	0.506211	-0.0999927	-0.711164	0.565873	-0.0469636	-0.404177	0.238253
51	1299	OSFL	Olive-sided Flycatcher	Contopus cooperi	-0.255924	-1.5194	0.997649	-0.151732	-1.38031	1.05219	-1.23837	-2.71149	0.0432794	-0.244542	-1.01647	0.519557	-0.0459562	-0.411541	0.260085
52	1303	WEWP	Western Wood-Pewee	Contopus sordidulus	-0.748654	-1.8553	0.267226	-0.0671926	-1.06877	0.900883	-1.4895	-2.72327	-0.423138	-0.15926	-0.876893	0.587102	-0.0112752	-0.341182	0.329886
53	1315	WIFL	Willow Flycatcher	Empidonax traillii	0.332187	-1.27101	1.92833	-0.0744212	-1.35448	1.18787	-0.791996	-2.42918	0.807693	-0.166294	-0.916781	0.624846	-0.00897624	-0.334517	0.348969
54	1319	HAFL	Hammond's Flycatcher	Empidonax hammondii	0.256262	-1.46019	1.93791	-0.0941939	-1.45723	1.18395	-0.626726	-2.38432	1.00168	-0.197202	-0.943757	0.587228	-0.0221997	-0.377235	0.338189
55	1321	GRFL	Gray Flycatcher	Empidonax wrightii	0.902067	-0.647233	2.58361	-0.325114	-1.75704	0.923216	-0.851474	-2.50499	0.768818	-0.179595	-0.943345	0.628482	-0.0277441	-0.363254	0.304915
56	1324	PSFL	Pacific-slope Flycatcher	Empidonax difficilis	-0.871843	-2.52188	0.520372	0.677535	-0.386113	1.91627	-0.117532	-1.18834	1.04576	-0.222553	-1.01849	0.537462	-0.0316485	-0.393785	0.308711
57	1331	BLPH	Black Phoebe	Sayornis nigricans	1.3651	0.436135	2.36285	0.373094	-0.632067	1.46184	0.84943	0.00308774	1.83938	-0.103729	-0.771299	0.633605	-0.0787428	-0.451177	0.179745
58	1333	SAPH	Say's Phoebe	Sayornis saya	-0.371881	-1.82575	1.01744	-0.650364	-1.90376	0.459663	-0.157647	-1.84488	1.1489	-0.307541	-1.03987	0.375224	-0.0158839	-0.347949	0.33017
59	1448	BEVI	Bell's Vireo	Vireo bellii	-0.229126	-1.77443	1.21788	0.0526317	-1.06165	1.18946	0.377168	-0.807907	1.62269	-0.333687	-1.10168	0.357273	-0.0154623	-0.33395	0.324005
60	1451	HUVI	Hutton's Vireo	Vireo huttoni	0.373859	-1.17866	1.89114	0.148896	-1.03706	1.36174	-0.993171	-2.3358	0.432383	-0.16367	-0.933779	0.650362	-0.0247541	-0.376448	0.323052
61	1454	CAVI	Cassin's Vireo	Vireo cassinii	0.297548	-0.7252	1.33726	-0.106048	-1.19195	0.95039	-1.32264	-2.83906	-0.0081063	-0.201154	-0.93575	0.537627	-0.028791	-0.373526	0.305077
62	1459	WAVI	Warbling Vireo	Vireo gilvus	0.382004	-0.666837	1.49872	0.288806	-0.741585	1.35648	-0.280998	-1.36306	0.716254	-0.191711	-0.858511	0.494799	-0.0302389	-0.367809	0.279011
63	1470	LOSH	Loggerhead Shrike	Lanius ludovicianus	-0.565347	-1.92769	0.75937	-0.471335	-1.49288	0.477733	-1.48083	-2.74772	-0.42746	-0.430149	-1.04971	0.0983077	-0.0764869	-0.469402	0.196458
64	1489	PIJA	Pinyon Jay	Gymnorhinus cyanocephalus	0.11807	-1.63672	1.84088	-0.0355902	-1.39194	1.29085	-0.729643	-2.52181	1.05062	-0.237067	-1.04832	0.574247	-0.045856	-0.424415	0.272043
65	1490	STJA	Steller's Jay	Cyanocitta stelleri	-0.287139	-1.86658	1.18262	0.0899636	-1.10219	1.28	-1.32416	-2.82816	0.0790902	-0.149743	-0.920045	0.666117	-0.00705542	-0.327613	0.363106
66	1494	CASJ	California Scrub-Jay	Aphelocoma californica	0.216386	-1.28886	1.68978	0.105522	-1.09839	1.3279	-0.260074	-1.57136	1.26836	-0.217593	-0.99392	0.568432	-0.0306391	-0.388191	0.289694
67	1499	CLNU	Clark's Nutcracker	Nucifraga columbiana	-0.193428	-1.78007	1.30541	0.0399121	-1.32587	1.34292	-0.602791	-2.4357	1.17152	-0.241893	-1.05966	0.549903	-0.0366181	-0.404848	0.297793
68	1501	YBMA	Yellow-billed Magpie	Pica nuttalli	0.27905	-1.41414	1.99921	-0.227615	-1.5424	1.01627	-0.453881	-2.18764	1.29047	-0.278121	-1.06872	0.466459	0.0102233	-0.28802	0.364494
69	1504	AMCR	American Crow	Corvus brachyrhynchos	0.0940338	-1.41326	1.58371	0.466321	-0.591485	1.59354	-0.140239	-1.36365	1.04802	0.22079	-0.362599	0.968239	0.0522238	-0.207814	0.441184
70	1516	CORA	Common Raven	Corvus corax	-0.337795	-1.91754	1.1279	-0.0528541	-1.21661	1.18679	-0.0177048	-1.47038	1.6146	-0.268508	-0.986853	0.422148	-0.00835414	-0.356301	0.372333
71	1520	MOCH	Mountain Chickadee	Poecile gambeli	-0.147025	-1.59654	1.33072	-0.101481	-1.35079	1.14535	-0.543593	-2.26588	1.18216	-0.237392	-1.05948	0.571406	-0.0087562	-0.321622	0.33965
72	1528	OATI	Oak Titmouse	Baeolophus inornatus	0.741583	-0.485535	2.02941	-0.418005	-1.64728	0.693725	-0.533203	-1.62158	0.56743	-0.210035	-0.938443	0.5602	-0.0254694	-0.378077	0.323116
73	1533	HOLA	Horned Lark	Eremophila alpestris	-0.00274584	-1.16082	1.16254	-0.515704	-1.64052	0.468174	-1.26682	-2.57395	-0.174489	0.161033	-0.35625	0.774169	0.0176076	-0.248721	0.361445
74	1545	TRES	Tree Swallow	Tachycineta bicolor	0.848636	-0.6927	2.54664	0.139851	-1.04052	1.36708	-0.24405	-1.60734	1.35514	-0.207076	-0.850051	0.437815	-0.0391839	-0.369599	0.246388
75	1547	VGSW	Violet-green Swallow	Tachycineta thalassina	-0.189049	-1.25216	0.84935	-0.477718	-1.52152	0.471653	-0.849466	-2.10199	0.263883	-0.227368	-0.975352	0.496223	0.0412469	-0.237879	0.445622
76	1553	NRWS	Northern Rough-winged Swallow	Stelgidopteryx serripennis	-0.300234	-1.81025	1.17788	0.0067169	-1.07436	1.11392	-0.52211	-1.91724	0.688514	0.0281796	-0.629968	0.792408	-0.086884	-0.490331	0.17993
77	1556	PUMA	Purple Martin	Progne subis	0.38544	-1.15322	1.93898	-0.0125724	-1.29947	1.25692	-0.370777	-2.07588	1.27071	-0.212322	-1.00621	0.561369	-0.0269618	-0.390202	0.312069
78	1562	BARS	Barn Swallow	Hirundo rustica	0.376931	-0.940687	1.7488	0.188496	-0.826453	1.19554	-0.201596	-1.24708	0.772835	-0.170674	-0.759544	0.381057	0.0138691	-0.248118	0.344276
79	1564	CLSW	Cliff Swallow	Petrochelidon pyrrhonota	1.36041	0.339968	2.50684	-0.721487	-1.7817	0.164173	0.0266052	-0.811149	0.879877	-0.0115314	-0.598603	0.666523	0.00530299	-0.274863	0.330436
80	1567	BUSH	Bushtit	Psaltriparus minimus	0.419799	-0.560715	1.46271	0.149486	-0.889053	1.22202	0.601828	-0.4422	1.91587	-0.2252	-0.885701	0.452501	-0.0388711	-0.376715	0.250978
81	1579	RWBU	Red-whiskered Bulbul	Pycnonotus jocosus	0.264854	-1.61719	2.17097	0.0375901	-1.33018	1.45274	-0.485939	-2.34424	1.33373	-0.244694	-1.03751	0.544897	-0.0250419	-0.385947	0.329932
82	1582	WREN	Wrentit	Chamaea fasciata	-0.0770911	-1.12181	0.937099	0.284323	-0.696166	1.3158	-1.37307	-2.39785	-0.499324	-0.417453	-1.11139	0.190045	-0.0537034	-0.434527	0.251378
83	1587	RCKI	Ruby-crowned Kinglet	Regulus calendula	-0.723469	-2.00794	0.418557	0.31678	-0.802834	1.50892	-0.635741	-2.00215	0.526245	-0.328223	-1.10292	0.363779	-0.0261824	-0.375404	0.311206
84	1595	PHAI	Phainopepla	Phainopepla nitens	-0.860127	-2.3826	0.604741	0.46824	-0.515002	1.54465	-1.16879	-2.33124	-0.0904855	-0.441895	-1.17039	0.180678	-0.0603717	-0.480099	0.258318
85	1601	RBNU	Red-breasted Nuthatch	Sitta canadensis	0.246376	-1.49248	1.94666	-0.000686556	-1.34264	1.31077	-0.606716	-2.45971	1.17142	-0.192562	-0.989312	0.63782	-0.0307096	-0.385659	0.30456
86	1602	WBNU	White-breasted Nuthatch	Sitta carolinensis	-0.606461	-1.85274	0.471059	-0.0966687	-1.29905	1.10959	0.0613448	-1.12093	1.44796	-0.325235	-1.12828	0.383373	-0.00111278	-0.32666	0.375346
87	1603	PYNU	Pygmy Nuthatch	Sitta pygmaea	0.210133	-1.12572	1.568	-0.177115	-1.46285	1.03652	-0.270821	-1.94844	1.42769	-0.23926	-1.06724	0.570333	0.02407	-0.255485	0.407038
88	1606	BRCR	Brown Creeper	Certhia americana	0.735814	-0.759594	2.27426	-0.117789	-1.40528	1.19345	-0.636566	-2.39592	1.0335	-0.236658	-1.05095	0.574802	-0.0478073	-0.412966	0.256141
89	1613	BGGN	Blue-gray Gnatcatcher	Polioptila caerulea	-0.098127	-1.15098	0.861365	0.479706	-0.418424	1.43063	-0.955683	-1.8468	-0.146867	-0.357936	-1.05633	0.264014	-0.054751	-0.409943	0.233412
90	1615	CAGN	California Gnatcatcher	Polioptila californica	0.306187	-1.53698	2.19402	-0.0950061	-1.44082	1.25587	-0.876705	-2.66485	0.823364	-0.159566	-0.912149	0.653378	-0.0271192	-0.386592	0.306588
91	1618	ROWR	Rock Wren	Salpinctes obsoletus	0.467441	-1.13581	1.95391	-0.251474	-1.62599	0.993215	-1.11854	-2.84956	0.599078	-0.280754	-1.14528	0.522678	-0.0630524	-0.455904	0.242882
92	1621	CANW	Canyon Wren	Catherpes mexicanus	-0.694039	-1.99593	0.537157	0.695105	-0.409743	1.97404	-0.594974	-1.78441	0.644497	-0.153737	-0.935667	0.657976	-0.0322043	-0.398899	0.300523
93	1654	CACW	Cactus Wren	Campylorhynchus brunneicapillus	0.25399	-1.58442	2.16026	-0.0767816	-1.40916	1.24388	-0.791984	-2.61653	0.85626	-0.18754	-0.952763	0.624204	-0.0257381	-0.389492	0.322564
94	1655	BEWR	Bewick's Wren	Thryomanes bewickii	-0.364801	-1.55079	0.716946	0.117305	-0.864952	1.13964	0.398234	-0.708206	1.71719	-0.350515	-1.10117	0.308861	-0.00668991	-0.345506	0.384544
95	1657	HOWR	House Wren	Troglodytes aedon	0.638721	-0.270964	1.58179	0.698481	-0.198535	1.67737	-0.727023	-1.48532	0.00775924	-0.20897	-0.834488	0.452519	-0.0811359	-0.489428	0.194621
96	1669	MAWR	Marsh Wren	Cistothorus palustris	0.655382	-1.05926	2.51331	-0.0568145	-1.31174	1.14218	-0.741615	-2.10675	0.610916	-0.132425	-0.839098	0.643619	-0.0376547	-0.38382	0.264814
97	1688	CATH	California Thrasher	Toxostoma redivivum	-0.500289	-1.66135	0.567296	0.343137	-0.630253	1.36544	-0.385512	-1.17443	0.374148	-0.366843	-1.09012	0.293798	-0.0343494	-0.373896	0.284375
98	1689	LCTH	Le Conte's Thrasher	Toxostoma lecontei	0.0375405	-1.8223	1.80636	0.171879	-1.13211	1.55357	-0.454919	-2.2144	1.34588	-0.264208	-1.06763	0.479161	-0.0284889	-0.383527	0.302593
99	1695	NOMO	Northern Mockingbird	Mimus polyglottos	0.861312	-0.74325	2.60288	-0.123643	-1.29131	1.01774	0.507269	-0.859392	2.02043	-0.182158	-0.895959	0.577786	-0.0120449	-0.33973	0.352325
100	1696	EUST	European Starling	Sturnus vulgaris	0.150206	-1.72726	1.94689	0.0483561	-1.30703	1.47338	-0.374042	-2.11169	1.36583	-0.222848	-1.03388	0.565211	-0.0358189	-0.406417	0.296699
101	1700	WEBL	Western Bluebird	Sialia mexicana	-0.366405	-1.47222	0.701599	-0.548444	-1.63207	0.464239	-0.543318	-1.55098	0.433599	-0.457878	-1.22779	0.198528	-0.00958393	-0.330267	0.347415
102	1701	MOBL	Mountain Bluebird	Sialia currucoides	0.231614	-1.44401	1.89823	-0.0799894	-1.48774	1.31819	-0.524515	-2.22616	1.12984	-0.234243	-1.0016	0.522617	-0.0203012	-0.380066	0.342192
103	1703	TOSO	Townsend's Solitaire	Myadestes townsendi	0.36303	-1.17768	1.93278	-0.0310271	-1.37346	1.31312	-0.539117	-2.26292	1.13597	-0.212176	-1.02627	0.58796	-0.0332231	-0.414121	0.285504
104	1727	SWTH	Swainson's Thrush	Catharus ustulatus	0.134438	-1.71023	1.96858	-0.0167634	-1.34416	1.29285	-0.593853	-2.12085	0.975587	-0.294349	-1.09477	0.452487	-0.0244933	-0.391996	0.330224
105	1728	HETH	Hermit Thrush	Catharus guttatus	0.336487	-1.21895	1.94745	-0.0500564	-1.31774	1.18563	-0.492898	-2.05753	0.956773	-0.207014	-0.968434	0.53617	-0.0222922	-0.367784	0.32263
106	1749	AMRO	American Robin	Turdus migratorius	-0.128511	-1.03039	0.71626	-0.39645	-1.33457	0.523628	-0.308808	-1.32345	0.615502	0.323377	-0.332948	1.19834	0.0154877	-0.246067	0.368206
107	1794	HOSP	House Sparrow	Passer domesticus	0.540511	-1.05542	2.26642	-0.306547	-1.69345	0.948397	-0.00859574	-1.59754	1.62966	-0.0689475	-0.732467	0.672853	0.0743155	-0.204313	0.531731
108	1877	HOFI	House Finch	Carpodacus mexicanus	1.57485	0.382845	2.85014	-0.373222	-1.55519	0.689524	0.604093	-0.536895	1.9695	-0.216371	-0.939704	0.54027	-0.00812698	-0.315058	0.334133
109	1878	PUFI	Purple Finch	Haemorhous purpureus	-0.539872	-1.9536	0.70784	0.0204228	-1.10186	1.14511	-1.65999	-3.09507	-0.446793	-0.303307	-1.10065	0.431558	-0.049779	-0.412255	0.259553
110	1879	CAFI	Cassin's Finch	Haemorhous cassinii	0.173004	-1.39597	1.75127	0.0121951	-1.32881	1.31989	-0.763832	-2.54299	0.962089	-0.23909	-1.04495	0.560111	-0.05604	-0.456218	0.242875
111	1893	PISI	Pine Siskin	Spinus pinus	0.00218957	-1.5602	1.54182	0.00566525	-1.28412	1.35555	-0.608833	-2.35982	1.04377	-0.19404	-0.977215	0.619669	-0.0362679	-0.402432	0.294886
112	1899	LEGO	Lesser Goldfinch	Carduelis psaltria	0.215951	-0.80826	1.21887	0.569958	-0.427135	1.66037	0.496809	-0.541205	1.76059	-0.393051	-1.08076	0.194639	-0.0473449	-0.388651	0.246327
113	1900	LAGO	Lawrence's Goldfinch	Carduelis lawrencei	0.259198	-0.968226	1.45193	-0.347723	-1.46019	0.684045	-1.90858	-3.36152	-0.689338	-0.126991	-0.881041	0.682178	-0.036472	-0.393897	0.295922
114	1901	AMGO	American Goldfinch	Spinus tristis	1.05418	-0.243487	2.50853	0.307851	-0.62898	1.28815	-0.382379	-1.51126	0.69108	-0.37906	-1.03695	0.191923	-0.0831798	-0.48314	0.191972
115	1940	LASP	Lark Sparrow	Chondestes grammacus	0.0795436	-1.04411	1.21818	-0.654903	-1.75713	0.288091	-1.99134	-3.44808	-0.830629	-0.228247	-0.792295	0.319421	-0.0257196	-0.324242	0.260609
116	1942	CHSP	Chipping Sparrow	Spizella passerina	-0.320578	-1.33777	0.642821	-0.571893	-1.68033	0.423961	-0.730078	-1.9743	0.365767	-0.292713	-0.99069	0.373364	0.042378	-0.227622	0.45038
117	1944	BCSP	Black-chinned Sparrow	Spizella atrogularis	-0.741194	-2.04626	0.547004	-0.0824609	-1.17956	0.978638	-1.49853	-3.01057	-0.198298	-0.181751	-0.945017	0.62019	-0.0428954	-0.415263	0.274272
118	1946	BRSP	Brewer's Sparrow	Spizella breweri	0.572906	-0.989061	2.20949	-0.249489	-1.53367	0.959595	-0.508366	-2.20658	1.13313	-0.293539	-1.08119	0.430486	-0.0232261	-0.369428	0.333781
119	1958	DEJU	Dark-eyed Junco	Junco hyemalis	-1.53134	-2.80198	-0.470773	0.285459	-0.679864	1.31951	-0.186139	-1.31541	0.960015	-0.429377	-1.21926	0.215302	0.0097628	-0.269232	0.346375
120	1980	BESP	Bell's Sparrow	Artemisiospiza belli	0.494626	-0.896219	2.02879	-0.171118	-1.37613	0.953594	-0.171452	-1.64372	1.22711	-0.228887	-0.972769	0.48567	-0.0234213	-0.369694	0.315917
121	1983	VESP	Vesper Sparrow	Pooecetes gramineus	0.05989	-1.75384	1.90534	0.115297	-1.22159	1.48561	-0.521138	-2.3106	1.29719	-0.253447	-1.05596	0.556032	-0.0345771	-0.410459	0.303076
122	1993	SAVS	Savannah Sparrow	Passerculus sandwichensis	0.833702	-0.686748	2.49217	0.294731	-0.842782	1.44308	-1.25724	-2.69826	0.0186546	-0.23	-0.836626	0.35893	-0.0319452	-0.382731	0.285358
123	1998	SOSP	Song Sparrow	Melospiza melodia	0.575302	-0.361125	1.54189	0.211488	-0.602774	1.05443	-0.0888217	-0.826088	0.625572	-0.350895	-0.939029	0.164924	-0.0744493	-0.42908	0.179471
124	2007	CALT	California Towhee	Melozone crissalis	0.203604	-0.870862	1.22422	0.132617	-0.839706	1.12489	0.706908	-0.314097	1.94996	-0.156204	-0.807772	0.555613	-0.0512768	-0.41657	0.249705
125	2013	RCSP	Rufous-crowned Sparrow	Aimophila ruficeps	0.19738	-1.65741	2.01884	0.0367682	-1.2767	1.27877	-1.0123	-2.69993	0.610699	-0.214153	-0.993999	0.560871	-0.0359849	-0.408802	0.288125
126	2015	GTTO	Green-tailed Towhee	Pipilo chlorurus	-0.921419	-2.54636	0.54326	0.427877	-0.799152	1.79741	-0.490539	-2.29118	1.29506	-0.235605	-1.04557	0.588451	-0.0174926	-0.346422	0.328527
127	2016	SPTO	Spotted Towhee	Pipilo maculatus	-0.260836	-1.52699	0.912597	0.474541	-0.589318	1.6607	0.0185105	-1.08724	1.30377	-0.153813	-0.863754	0.600946	-0.0392916	-0.381552	0.270572
128	2040	YBCH	Yellow-breasted Chat	Icteria virens	0.350277	-1.03351	1.75751	-0.0361527	-1.23291	1.10198	-0.399892	-1.83808	0.829434	-0.369403	-1.16725	0.344638	-0.0116331	-0.331766	0.348146
129	2041	YHBL	Yellow-headed Blackbird	Xanthocephalus xanthocephalus	0.441318	-1.12535	2.03221	0.0594885	-1.22892	1.3496	-0.271874	-2.03451	1.38337	-0.340835	-1.0481	0.298687	-0.0158868	-0.354525	0.344136
130	2046	WEME	Western Meadowlark	Sturnella neglecta	0.346047	-0.816776	1.52995	-0.646821	-1.66162	0.230659	-1.71478	-2.98084	-0.683815	-0.24816	-0.772502	0.236703	0.0204553	-0.240174	0.356079
131	2067	HOOR	Hooded Oriole	Icterus cucullatus	0.495126	-1.3298	2.24581	0.142656	-1.11037	1.43296	0.763317	-0.884595	2.31165	-0.325283	-1.15151	0.41563	-0.0208318	-0.369613	0.327498
132	2073	BUOR	Bullock's Oriole	Icterus bullockii	1.72638	0.631309	3.00417	-0.354254	-1.2803	0.518263	-0.776352	-1.68197	0.0406836	-0.328593	-0.940805	0.249214	-0.0246361	-0.361032	0.295925
133	2084	RWBL	Red-winged Blackbird	Agelaius phoeniceus	0.713802	-0.626049	2.22159	0.406891	-0.599393	1.52302	-0.972132	-2.04709	0.0467976	-0.0470969	-0.610455	0.585964	-0.0089686	-0.306176	0.299425
134	2086	TRBL	Tricolored Blackbird	Agelaius tricolor	0.807544	-0.853287	2.56705	-0.493125	-1.89415	0.733892	-0.848574	-2.33882	0.612205	-0.142514	-0.810701	0.590682	-0.0522841	-0.411227	0.249177
135	2091	BHCO	Brown-headed Cowbird	Molothrus ater	0.509296	-1.29401	2.40596	-0.0952572	-1.47447	1.26433	-0.269337	-1.95732	1.51415	-0.207982	-1.00152	0.581568	-0.0352257	-0.405327	0.296053
136	2096	BRBL	Brewer's Blackbird	Euphagus cyanocephalus	1.16818	0.165097	2.27961	-0.618199	-1.59707	0.268213	-0.117489	-0.943365	0.689089	-0.113047	-0.701861	0.498239	0.0551201	-0.206998	0.489998
137	2099	GTGR	Great-tailed Grackle	Quiscalus mexicanus	0.345943	-1.49176	2.20776	0.0179876	-1.34306	1.36303	-0.344615	-2.27312	1.55199	-0.192562	-1.00346	0.628718	-0.0182638	-0.355602	0.347895
138	2122	OCWA	Orange-crowned Warbler	Oreothlypis celata	0.786134	-0.516515	2.07619	0.285117	-0.829623	1.43326	-0.431825	-1.55763	0.750526	-0.23121	-0.967917	0.507034	-0.0197307	-0.373129	0.3169
139	2125	NAWA	Nashville Warbler	Oreothlypis ruficapilla	0.456353	-1.38963	2.29398	-0.15524	-1.46628	1.1562	-0.427837	-2.25255	1.28023	-0.274839	-1.08376	0.489586	-0.0254742	-0.385042	0.321762
140	2130	MGWA	MacGillivray's Warbler	Geothlypis tolmiei	-0.155721	-1.77094	1.43976	0.119408	-1.09943	1.35173	-1.18269	-2.82425	0.425405	-0.24152	-1.03166	0.547095	-0.0283018	-0.392791	0.31397
141	2138	COYE	Common Yellowthroat	Geothlypis trichas	0.767273	-0.463491	1.99714	0.37872	-0.505544	1.31762	-0.0531441	-1.01317	0.882373	-0.43891	-1.05168	0.0830216	-0.130159	-0.578462	0.120868
142	2155	YEWA	Yellow Warbler	Setophaga petechia	0.710428	-0.128837	1.60567	0.700485	-0.145619	1.65645	0.191856	-0.513711	0.957468	-0.310341	-0.937371	0.237142	-0.0725583	-0.464524	0.201182
143	2176	BTYW	Black-throated Gray Warbler	Dendroica nigrescens	-0.0654214	-1.24957	1.06295	-0.122283	-1.29008	0.990254	-1.6743	-3.22808	-0.432959	-0.229723	-1.06167	0.562018	-0.0332025	-0.39115	0.282572
144	2193	WIWA	Wilson's Warbler	Cardellina pusilla	1.04501	-0.0927167	2.27199	-0.0349202	-1.17047	1.06586	0.0211858	-1.0816	1.22698	-0.286155	-1.01273	0.401565	-0.0628248	-0.43929	0.229387
145	2206	WETA	Western Tanager	Piranga ludoviciana	0.0817999	-1.1217	1.25519	-0.132462	-1.3613	1.06705	-1.05201	-2.39496	0.164105	-0.116374	-0.881731	0.696973	0.0162273	-0.274453	0.395217
146	2224	BHGR	Black-headed Grosbeak	Pheucticus melanocephalus	-0.138609	-1.20035	0.885886	0.359093	-0.530538	1.30443	-0.745728	-1.55538	0.0133654	-0.37384	-1.07644	0.242621	-0.0540885	-0.447211	0.259154
147	2230	BLGR	Blue Grosbeak	Passerina caerulea	-0.0106112	-1.52801	1.44622	-0.0969234	-1.15366	0.925059	-0.242875	-1.46141	0.99397	-0.492261	-1.23138	0.0693686	-0.081867	-0.49326	0.187177
148	2231	LAZB	Lazuli Bunting	Passerina amoena	-0.654109	-1.70396	0.302888	0.695405	-0.299194	1.78774	-0.827665	-1.81758	0.10731	-0.503847	-1.31655	0.139091	-0.0186681	-0.320586	0.296556

## Sheet: occupancy_coef_summary
tax_order	TaxOrder	code	current_common_name	current_scientific_name	occupancy_precipitation_mean	occupancy_precipitation_cri_0.025	occupancy_precipitation_cri_0.975	occupancy_avg_temperature_mean	occupancy_avg_temperature_cri_0.025	occupancy_avg_temperature_cri_0.975	occupancy_urban_mean	occupancy_urban_cri_0.025	occupancy_urban_cri_0.975	occupancy_agriculture_mean	occupancy_agriculture_cri_0.025	occupancy_agriculture_cri_0.975	occupancy_water_mean	occupancy_water_cri_0.025	occupancy_water_cri_0.975
1	38	CANG	Canada Goose	Branta canadensis	0.357374	-1.35027	2.26842	0.920681	-0.887646	3.07911	0.154158	-0.418417	0.853045	0.164827	-0.616807	0.879254	1.07328	-0.313916	2.66966
2	70	MALL	Mallard	Anas platyrhynchos	-0.321109	-1.36459	0.666305	-0.729604	-1.76407	0.241465	0.00778151	-0.574191	0.511103	0.475466	-0.115297	1.09378	1.28036	0.360811	2.35394
3	123	MOUQ	Mountain Quail	Oreortyx pictus	1.55427	0.452635	2.84319	-2.85524	-4.79892	-1.39582	-0.126229	-0.830084	0.385205	-0.0221777	-0.767793	0.67973	-0.225272	-1.35329	0.782844
4	133	CAQU	California Quail	Callipepla californica	0.382554	-0.316318	1.13931	1.29282	0.498096	2.22021	-0.104909	-0.628298	0.411173	0.0735469	-0.455401	0.64135	0.724925	-0.0909896	1.61895
5	143	WITU	Wild Turkey	Meleagris gallopavo	0.337615	-1.78293	2.35638	0.299124	-1.79979	2.70271	0.0232858	-0.580111	0.613125	0.183766	-0.604447	0.928328	-0.0518254	-1.42448	1.19382
6	158	RNEP	Ring-necked Pheasant	Phasianus colchicus	0.026063	-1.92391	1.92951	0.387108	-1.43992	2.58787	0.00147118	-0.618625	0.561914	0.321924	-0.468348	1.11323	0.409986	-1.18273	1.67368
7	160	INPE	Indian Peafowl	Pavo cristatus	0.49868	-1.55228	2.33069	0.494816	-1.4535	2.73128	0.0274379	-0.575508	0.594756	0.200359	-0.608132	0.946545	-0.149087	-1.50772	1.08828
8	179	ROPI	Rock Pigeon	Columba livia	0.102929	-1.91315	2.09159	-0.1243	-2.24838	2.50195	0.0479833	-0.589848	0.687467	0.198172	-0.598418	0.988931	0.0513731	-1.30992	1.35017
9	188	BTPI	Band-tailed Pigeon	Patagioenas fasciata	1.43187	-0.0209729	3.08117	0.47939	-1.30608	2.59298	0.0215692	-0.560287	0.533067	0.308847	-0.397697	1.00298	-0.419524	-1.80246	0.805304
10	197	EUCD	Eurasian Collared-Dove	Streptopelia decaocto	0.24149	-1.80607	2.28939	0.264288	-1.73661	2.61907	0.025319	-0.57772	0.610424	0.212335	-0.566505	0.977848	-0.0212997	-1.40201	1.22024
11	202	CGDO	Common Ground-Dove	Columbina passerina	0.133962	-1.91163	2.28715	0.117599	-2.07197	2.61801	0.0316371	-0.595447	0.636391	0.191414	-0.612218	0.975778	-0.111098	-1.50296	1.20076
12	230	MODO	Mourning Dove	Zenaida macroura	0.782206	-0.28809	1.94036	0.434988	-0.595299	1.3077	0.138333	-0.325811	0.74335	0.303613	-0.305673	1.00746	-0.524131	-1.32092	0.387528
13	239	GRRO	Greater Roadrunner	Geococcyx californianus	-1.60536	-3.42194	-0.117087	1.41212	-0.481229	3.67881	-0.007216	-0.627531	0.600116	0.266805	-0.395454	0.972106	-0.794452	-2.0213	0.38662
14	299	VASW	Vaux's Swift	Chaetura vauxi	-0.432215	-2.10938	1.11908	1.13046	-1.09861	3.54545	-0.0155569	-0.640386	0.569033	0.0287611	-0.771258	0.797985	-0.327225	-1.72084	1.02598
15	308	WTSW	White-throated Swift	Aeronautes saxatalis	0.99167	0.240107	1.79953	0.756997	-0.142928	1.83919	-0.193618	-0.805492	0.267403	0.0602311	-0.531095	0.598152	-0.766371	-1.88408	0.11233
16	366	BCHU	Black-chinned Hummingbird	Archilochus alexandri	1.09222	0.100223	2.23695	0.656724	-0.635065	1.97658	0.00400474	-0.562399	0.607855	0.211866	-0.389509	0.849317	-0.732477	-1.90917	0.250852
17	371	ANHU	Anna's Hummingbird	Calypte anna	2.42081	1.27183	3.78567	1.58961	0.485763	2.93224	0.153377	-0.289537	0.72391	0.321411	-0.229191	0.899466	-0.892161	-1.93958	0.0290876
18	373	COHU	Costa's Hummingbird	Calypte costae	1.21498	0.356956	2.17757	1.49022	0.2832	3.02066	-0.0274494	-0.60476	0.552412	0.177375	-0.396388	0.772914	-0.983327	-2.11251	-0.00962282
19	374	CAHU	Calliope Hummingbird	Selasphorus calliope	1.4796	0.215703	2.98692	-2.65287	-4.71347	-1.03211	-0.0320793	-0.685978	0.518293	0.120793	-0.648335	0.855826	-0.24375	-1.50284	0.941185
20	377	ALHU	Allen's Hummingbird	Selasphorus sasin	1.08436	0.110972	2.25082	0.433281	-0.564102	1.58877	0.258379	-0.166794	0.852378	0.323644	-0.21808	0.885841	-0.368681	-1.2928	0.430498
21	508	KILL	Killdeer	Charadrius vociferus	-1.2504	-2.4305	-0.247196	0.71729	-0.288991	1.77754	-0.14663	-0.738742	0.301713	0.193444	-0.387247	0.826527	1.34911	0.364954	2.46081
22	803	GBHE	Great Blue Heron	Ardea herodias	-0.505366	-1.38544	0.300152	0.0810518	-0.791915	1.01325	0.00290813	-0.519639	0.491484	0.744701	0.186344	1.37432	1.34038	0.429951	2.47802
23	808	GREG	Great Egret	Ardea alba	-0.161387	-1.96274	1.68178	0.689844	-1.06526	2.79679	-0.0299499	-0.666189	0.508495	0.673795	-0.101398	1.49438	0.542225	-0.699643	1.6747
24	814	SNEG	Snowy Egret	Egretta thula	-0.0601792	-2.09135	1.87525	0.55252	-1.33224	2.80657	-0.0407179	-0.657284	0.497111	0.612413	-0.112284	1.37976	0.257045	-0.937842	1.45015
25	820	GRHE	Green Heron	Butorides virescens	-0.518419	-2.09755	0.966005	1.14627	-0.783092	3.42147	0.181277	-0.358276	0.842529	0.178098	-0.539291	0.907295	1.14441	0.10779	2.32387
26	824	BCNH	Black-crowned Night-Heron	Nycticorax nycticorax	-0.836712	-1.93138	0.173079	0.218418	-0.80074	1.35976	0.103991	-0.385422	0.674995	0.784659	0.20316	1.5127	0.973944	0.127127	1.93632
27	838	TUVU	Turkey Vulture	Cathartes aura	0.747536	-0.765009	2.37454	1.16112	-0.644422	2.41239	0.133393	-0.395752	0.836186	0.193431	-0.615934	1.03329	0.701625	-0.76088	2.13917
28	849	GOEA	Golden Eagle	Aquila chrysaetos	1.49527	-0.046289	3.4131	0.208399	-1.97742	1.92736	-0.0420417	-0.672296	0.555863	0.554948	-0.119434	1.30631	-0.231615	-1.49437	0.980924
29	854	NOHA	Northern Harrier	Circus cyaneus	-0.774696	-2.26589	0.66038	0.809511	-0.873483	2.88992	-0.0718549	-0.744549	0.446894	0.858283	0.217397	1.57469	0.648719	-0.204693	1.60909
30	860	SSHA	Sharp-shinned Hawk	Accipiter striatus	2.09999	0.569075	4.08578	0.660255	-1.58106	2.52476	0.119693	-0.331531	0.676628	0.600878	-0.0179871	1.27917	-0.458067	-1.6456	0.62079
31	862	COHA	Cooper's Hawk	Accipiter cooperii	0.306656	-0.943573	1.69113	-0.88989	-2.7489	0.44948	0.0479614	-0.517981	0.665982	0.228168	-0.417968	0.900917	-0.154847	-1.23072	1.14149
32	891	RSHA	Red-shouldered Hawk	Buteo lineatus	-1.12176	-3.0725	0.539733	0.747686	-1.08759	2.97448	0.0508261	-0.556267	0.654437	0.241036	-0.519003	0.982256	0.907248	-0.139682	2.02066
33	897	SWHA	Swainson's Hawk	Buteo swainsoni	-2.03537	-3.70073	-0.606239	1.63989	-0.464763	4.0424	0.129367	-0.39299	0.815557	0.440593	-0.227731	1.18205	0.360071	-0.549476	1.39484
34	899	RTHA	Red-tailed Hawk	Buteo jamaicensis	-0.43324	-1.74957	1.05077	0.237234	-1.50273	1.38229	0.110103	-0.462291	0.84543	-0.0568667	-0.762085	0.715677	-0.0243717	-1.01464	1.30152
35	934	BUOW	Burrowing Owl	Athene cunicularia	-2.36958	-4.1529	-0.902273	0.101511	-1.8566	2.31571	-0.0823764	-0.754501	0.472899	0.368551	-0.274176	1.03749	-0.335851	-1.41146	0.833631
36	991	BEKI	Belted Kingfisher	Megaceryle alcyon	1.22644	-0.0783756	2.69117	-0.0886805	-1.89409	1.24198	0.154438	-0.369028	0.812656	0.221525	-0.364124	0.83527	0.90186	0.0801559	1.92554
37	1019	LEWO	Lewis's Woodpecker	Melanerpes lewis	0.572616	-0.514362	1.75827	1.31302	-0.490436	3.35185	0.18712	-0.272919	0.857858	0.00765335	-0.656225	0.613784	-0.079258	-1.01789	0.783421
38	1023	ACWO	Acorn Woodpecker	Melanerpes formicivorus	2.73621	1.53027	4.33224	0.342978	-2.95205	1.97039	0.0733089	-0.477923	0.699437	-0.419022	-1.03288	0.140645	-0.00127281	-0.717003	0.678564
39	1040	RBSA	Red-breasted Sapsucker	Sphyrapicus ruber	0.43065	-1.03532	1.88939	-2.04087	-3.56453	-0.895252	-0.0212761	-0.681653	0.531487	0.0980234	-0.692721	0.83781	0.204673	-0.915138	1.34985
40	1047	DOWO	Downy Woodpecker	Picoides pubescens	0.20234	-1.03503	1.28786	1.24602	0.105137	2.70636	-0.303351	-1.08138	0.218847	0.0813937	-0.538863	0.702156	0.676021	-0.231762	1.62189
41	1048	NUWO	Nuttall's Woodpecker	Picoides nuttallii	1.45708	0.494033	2.68512	1.30746	0.389789	2.41501	0.21138	-0.304207	0.964985	0.139555	-0.452708	0.765498	0.476568	-0.305733	1.39471
42	1051	HAWO	Hairy Woodpecker	Picoides villosus	1.45585	0.419369	2.67785	-2.05613	-3.68071	-0.863162	-0.0883971	-0.70734	0.424975	0.401087	-0.205377	1.01596	-0.280722	-1.30193	0.642323
43	1052	WHWO	White-headed Woodpecker	Picoides albolarvatus	0.351248	-1.01354	1.70177	-1.85404	-3.09853	-0.834805	-0.01677	-0.657249	0.540212	0.188085	-0.589914	0.926365	-0.765645	-2.1	0.441891
44	1063	NOFL	Northern Flicker	Colaptes auratus	2.43291	1.04097	4.07285	-0.998371	-2.76397	0.483236	0.161065	-0.343417	0.820335	0.115917	-0.546899	0.868908	0.751599	-0.120983	1.83638
45	1089	AMKE	American Kestrel	Falco sparverius	0.772998	-0.809763	2.58879	-1.3304	-3.52366	0.704767	0.118095	-0.360543	0.706075	0.0493714	-0.588726	0.736636	-0.0993944	-0.879183	0.841219
46	1130	YCPA	Yellow-crowned Parrot	Amazona ochrocephala	0.308172	-1.71739	2.22811	0.313161	-1.6466	2.68921	0.0265769	-0.575903	0.620733	0.197862	-0.589537	0.946874	-0.0805942	-1.43965	1.19059
47	1144	RCPA	Red-crowned Parrot	Amazona viridigenalis	0.278931	-1.72063	2.18592	0.329953	-1.55499	2.6405	0.025946	-0.600776	0.623751	0.210087	-0.585615	0.973823	-0.0502381	-1.34873	1.16517
48	1255	ATFL	Ash-throated Flycatcher	Myiarchus cinerascens	0.9885	-0.910286	2.9568	-0.0585815	-2.29012	1.74746	0.0736978	-0.441326	0.672434	0.206877	-0.537136	0.997169	0.386277	-0.755643	1.63418
49	1283	CAKI	Cassin's Kingbird	Tyrannus vociferans	1.08044	-0.225765	2.49635	1.2467	-0.54419	3.36563	-0.0708968	-0.663782	0.411244	0.364751	-0.264917	1.00031	-0.108161	-1.24154	0.905947
50	1285	WEKI	Western Kingbird	Tyrannus verticalis	-1.06633	-2.15773	-0.0896145	1.38331	0.408431	2.51955	0.208922	-0.255845	0.877923	0.442315	-0.221753	1.18837	0.34817	-0.893876	1.81513
51	1299	OSFL	Olive-sided Flycatcher	Contopus cooperi	1.94512	0.689029	3.57356	-1.34998	-3.03354	-0.0908186	0.0089545	-0.565089	0.585642	0.307725	-0.357567	0.991264	-0.41747	-1.52919	0.638956
52	1303	WEWP	Western Wood-Pewee	Contopus sordidulus	2.64621	1.30187	4.43695	-2.13879	-4.26409	-0.445706	0.246446	-0.213401	0.858944	0.158377	-0.503318	0.870972	-0.112298	-1.09279	0.888263
53	1315	WIFL	Willow Flycatcher	Empidonax traillii	-0.799733	-1.96333	0.316568	-0.401307	-1.26069	0.499176	0.0291103	-0.559987	0.599063	0.465485	-0.133033	1.12563	0.504787	-0.416456	1.48693
54	1319	HAFL	Hammond's Flycatcher	Empidonax hammondii	1.65308	0.194911	3.56909	1.13118	-1.21974	3.36018	0.122019	-0.408372	0.802169	0.297914	-0.378241	1.01945	0.14213	-0.909633	1.20601
55	1321	GRFL	Gray Flycatcher	Empidonax wrightii	1.11182	0.0482628	2.34559	-0.735873	-1.8187	0.161303	0.00763314	-0.560469	0.55487	0.572774	-0.00351102	1.19663	-0.241519	-1.25058	0.675009
56	1324	PSFL	Pacific-slope Flycatcher	Empidonax difficilis	2.43524	1.43774	3.61829	1.00239	0.145181	1.96595	-0.106114	-0.622299	0.394909	0.173408	-0.384846	0.74855	-0.368297	-1.32018	0.481775
57	1331	BLPH	Black Phoebe	Sayornis nigricans	1.05419	0.172424	2.0988	-0.271017	-1.61743	0.720216	0.139102	-0.28089	0.671764	0.560805	-0.0213431	1.27762	0.399784	-0.257738	1.20186
58	1333	SAPH	Say's Phoebe	Sayornis saya	-1.54297	-2.86455	-0.512334	-0.430327	-1.48888	0.650457	-0.0313918	-0.600936	0.447997	0.1088	-0.498782	0.708696	-0.241667	-1.0375	0.495072
59	1448	BEVI	Bell's Vireo	Vireo bellii	0.8452	-0.0516435	1.77138	2.14157	0.555537	4.11214	0.171137	-0.314782	0.888296	0.525026	-0.091341	1.27884	0.661948	-0.154667	1.61389
60	1451	HUVI	Hutton's Vireo	Vireo huttoni	2.61643	1.50052	3.91472	2.34962	0.849454	4.23228	-0.169657	-0.749266	0.282855	0.101365	-0.498687	0.685663	-0.351567	-1.38219	0.536929
61	1454	CAVI	Cassin's Vireo	Vireo cassinii	2.49378	0.96638	4.39303	-0.924515	-3.23958	1.0109	0.0789987	-0.492526	0.774784	0.161513	-0.503646	0.858489	-0.0239951	-1.10024	1.0998
62	1459	WAVI	Warbling Vireo	Vireo gilvus	2.05053	0.958838	3.39629	0.491613	-0.925556	1.55655	0.107526	-0.437704	0.812066	0.330157	-0.311578	1.0515	0.154656	-0.662959	1.10441
63	1470	LOSH	Loggerhead Shrike	Lanius ludovicianus	-1.05664	-2.25607	-0.0278514	1.97728	0.558268	3.83938	0.0765756	-0.375625	0.605537	0.13604	-0.478449	0.846271	-0.383075	-1.22109	0.455826
64	1489	PIJA	Pinyon Jay	Gymnorhinus cyanocephalus	-0.0657946	-1.98984	1.84221	-1.63334	-3.08815	-0.405284	0.0670509	-0.548514	0.696215	0.170229	-0.639843	0.946068	0.387301	-0.831552	1.55014
65	1490	STJA	Steller's Jay	Cyanocitta stelleri	1.93681	0.834263	3.30548	-1.87029	-4.00072	-0.459244	-0.103264	-0.72711	0.385851	0.0315934	-0.65065	0.683858	-0.474974	-1.53687	0.50094
66	1494	CASJ	California Scrub-Jay	Aphelocoma californica	1.87728	0.983366	2.95094	0.886266	0.0949259	1.72149	-0.2132	-0.765618	0.257066	-0.04615	-0.582421	0.50235	0.0008189	-0.662144	0.67689
67	1499	CLNU	Clark's Nutcracker	Nucifraga columbiana	1.07265	-0.538815	2.72195	-1.7291	-3.14201	-0.638977	0.00764198	-0.620493	0.596206	0.21728	-0.569447	1.00369	-0.346965	-1.71888	0.894335
68	1501	YBMA	Yellow-billed Magpie	Pica nuttalli	0.133109	-0.972526	1.19587	0.521783	-0.703724	2.13479	-0.0138757	-0.581935	0.480395	0.337631	-0.27507	0.95017	0.480664	-0.196142	1.18831
69	1504	AMCR	American Crow	Corvus brachyrhynchos	0.226392	-0.748656	1.21893	1.54466	0.099991	3.44372	0.0617125	-0.429028	0.574065	0.634243	0.0797493	1.27941	1.35123	0.496898	2.31112
70	1516	CORA	Common Raven	Corvus corax	-1.32535	-2.62406	-0.120143	-0.772319	-2.38532	0.47824	0.0932469	-0.429936	0.715783	-0.101933	-0.777862	0.516121	-0.0703069	-0.982248	0.903069
71	1520	MOCH	Mountain Chickadee	Poecile gambeli	1.63122	0.41634	2.94821	-3.29986	-5.23825	-1.77755	-0.0445351	-0.689188	0.497785	0.134283	-0.653532	0.900034	-0.276948	-1.575	0.88938
72	1528	OATI	Oak Titmouse	Baeolophus inornatus	1.42341	0.678114	2.27473	1.04795	0.282972	1.9325	-0.0405672	-0.492819	0.436073	-0.274834	-0.843849	0.240164	-0.0156234	-0.657721	0.567329
73	1533	HOLA	Horned Lark	Eremophila alpestris	-1.59914	-2.66448	-0.687222	0.532915	-0.468707	1.69145	0.0803403	-0.340653	0.530318	0.459392	-0.0932453	1.09205	-0.325262	-0.985991	0.361874
74	1545	TRES	Tree Swallow	Tachycineta bicolor	0.390592	-0.490683	1.29377	1.35958	0.0442177	3.17957	-0.00987626	-0.555742	0.474878	0.215359	-0.334789	0.788843	1.82772	0.920852	2.9903
75	1547	VGSW	Violet-green Swallow	Tachycineta thalassina	0.31286	-0.500333	1.1287	-1.27329	-2.50932	-0.300514	0.267162	-0.145198	0.845506	0.342275	-0.194774	0.890897	-1.04593	-2.05224	-0.2161
76	1553	NRWS	Northern Rough-winged Swallow	Stelgidopteryx serripennis	-0.32865	-1.34273	0.564135	1.47735	0.121868	3.54617	0.0434446	-0.520877	0.723508	-0.00308763	-0.633428	0.710178	0.974501	-0.195017	2.20193
77	1556	PUMA	Purple Martin	Progne subis	0.661125	-0.472543	1.88155	-0.587287	-2.9539	0.728378	0.0824237	-0.481791	0.693429	-0.0962886	-0.852315	0.566367	0.431143	-0.603385	1.5227
78	1562	BARS	Barn Swallow	Hirundo rustica	-1.07804	-2.49521	0.0539839	1.22362	-0.282876	3.17811	-0.10899	-0.703461	0.415907	0.333183	-0.311001	1.04164	0.0525254	-0.799101	0.959538
79	1564	CLSW	Cliff Swallow	Petrochelidon pyrrhonota	-0.178012	-1.19826	0.789941	0.666396	-0.135659	1.52006	0.27302	-0.177324	0.979782	0.139039	-0.505123	0.885532	0.556661	-0.29117	1.6405
80	1567	BUSH	Bushtit	Psaltriparus minimus	2.46967	1.16481	4.04965	0.304834	-2.0696	1.82222	0.134025	-0.360143	0.7815	0.0763442	-0.589927	0.725674	0.920863	-0.0398126	2.10035
81	1579	RWBU	Red-whiskered Bulbul	Pycnonotus jocosus	0.308332	-1.71779	2.30243	0.346125	-1.63572	2.74751	0.0468749	-0.602986	0.699983	0.21521	-0.584332	0.965425	-0.0580599	-1.41751	1.19562
82	1582	WREN	Wrentit	Chamaea fasciata	1.98547	1.10887	2.98905	0.518239	-0.333944	1.32962	-0.336893	-0.963486	0.111641	0.0831111	-0.435329	0.590465	0.0385885	-0.610665	0.640879
83	1587	RCKI	Ruby-crowned Kinglet	Regulus calendula	1.6246	-0.0680438	3.62887	-0.726514	-2.86311	1.09438	0.186495	-0.291422	0.834252	-0.0376374	-0.688165	0.585956	0.0115871	-0.874743	1.0401
84	1595	PHAI	Phainopepla	Phainopepla nitens	0.397786	-0.898456	1.42513	2.15882	0.644807	4.21389	-0.0405269	-0.63887	0.577408	0.188708	-0.408114	0.848102	-0.252455	-1.19378	0.72664
85	1601	RBNU	Red-breasted Nuthatch	Sitta canadensis	1.5992	-0.112967	3.48947	-0.65708	-2.47214	0.897477	-0.00954631	-0.639542	0.52577	0.131345	-0.657518	0.882434	-0.195608	-1.54569	1.02705
86	1602	WBNU	White-breasted Nuthatch	Sitta carolinensis	0.756993	-0.106312	2.05937	-1.76837	-3.96911	-0.230467	-0.0510048	-0.593794	0.39519	-0.255386	-0.901335	0.315759	0.336234	-0.370067	1.1691
87	1603	PYNU	Pygmy Nuthatch	Sitta pygmaea	0.735969	-0.49591	2.08157	-2.46207	-4.0834	-1.27617	-0.0107868	-0.624046	0.531111	0.103666	-0.660658	0.815988	-0.0685173	-1.27731	0.999887
88	1606	BRCR	Brown Creeper	Certhia americana	1.2131	-0.249623	2.89668	-1.71145	-3.35317	-0.583292	0.0105006	-0.604968	0.5816	0.150102	-0.649415	0.893598	-0.0598327	-1.30668	1.06591
89	1613	BGGN	Blue-gray Gnatcatcher	Polioptila caerulea	1.90382	0.915131	3.14292	0.795	-1.27813	1.82058	-0.0907015	-0.652116	0.542338	0.0107066	-0.527973	0.569105	-0.339806	-1.19517	0.36756
90	1615	CAGN	California Gnatcatcher	Polioptila californica	0.0521319	-1.28664	1.38584	1.15686	-0.574033	3.36123	-0.00609955	-0.575752	0.506187	0.493367	-0.111896	1.15804	-0.425804	-1.59746	0.545903
91	1618	ROWR	Rock Wren	Salpinctes obsoletus	-0.976564	-2.18777	0.0809261	-0.986673	-2.21978	-0.00673377	-0.00173216	-0.568276	0.509157	-0.0987775	-0.820341	0.548334	-0.0440824	-0.874617	0.706728
92	1621	CANW	Canyon Wren	Catherpes mexicanus	2.38734	1.3138	3.67884	1.23702	0.298074	2.33686	-0.19043	-0.758809	0.244252	-0.281974	-0.972984	0.32153	-0.293967	-1.32378	0.59114
93	1654	CACW	Cactus Wren	Campylorhynchus brunneicapillus	-0.156293	-1.74333	1.30651	1.0209	-0.753289	3.31319	-0.0233815	-0.652781	0.505274	0.424197	-0.257114	1.11477	-0.273095	-1.45476	0.777395
94	1655	BEWR	Bewick's Wren	Thryomanes bewickii	2.23842	1.04405	3.76416	-0.0897657	-2.72806	1.77669	-0.158228	-0.856067	0.439412	-0.131563	-0.792674	0.527277	0.47084	-0.332868	1.49883
95	1657	HOWR	House Wren	Troglodytes aedon	0.812606	0.085578	1.59805	-0.870151	-2.32381	0.105674	-0.0706827	-0.54333	0.332899	0.367593	-0.109681	0.872879	-0.415993	-1.14682	0.234476
96	1669	MAWR	Marsh Wren	Cistothorus palustris	-0.903851	-2.33557	0.369276	0.476106	-1.01607	2.30072	-0.124094	-0.824074	0.40987	0.630112	0.0349793	1.28156	0.810923	-0.00101026	1.62796
97	1688	CATH	California Thrasher	Toxostoma redivivum	1.37723	0.325495	2.49706	0.916376	-0.52506	2.01479	-0.359696	-1.01561	0.118371	-0.0789783	-0.616623	0.451604	-0.440893	-1.21077	0.232751
98	1689	LCTH	Le Conte's Thrasher	Toxostoma lecontei	-1.21417	-2.91758	0.256922	1.34983	-0.662111	3.65831	-0.0194202	-0.644423	0.524584	-0.018585	-0.819112	0.716519	-0.635879	-1.94638	0.442254
99	1695	NOMO	Northern Mockingbird	Mimus polyglottos	0.240988	-0.563649	1.05886	2.54688	0.854162	4.53418	0.215737	-0.202263	0.765019	0.232562	-0.283463	0.77639	-0.661101	-1.58476	0.14158
100	1696	EUST	European Starling	Sturnus vulgaris	0.0345668	-1.45244	1.43079	0.952777	-0.760677	3.10107	-0.0705182	-0.739608	0.476673	0.104764	-0.64416	0.834716	0.100796	-1.09865	1.24551
101	1700	WEBL	Western Bluebird	Sialia mexicana	0.695797	-0.0530332	1.61164	-1.70963	-3.29729	-0.511808	0.317688	-0.102971	0.919131	0.351195	-0.139737	0.852022	-0.210917	-0.841605	0.411458
102	1701	MOBL	Mountain Bluebird	Sialia currucoides	-0.552963	-2.13317	0.912477	-0.716977	-2.04037	0.502058	-0.024359	-0.664255	0.513127	0.417904	-0.262236	1.11674	0.458014	-0.5667	1.56172
103	1703	TOSO	Townsend's Solitaire	Myadestes townsendi	2.02593	0.5133	3.78303	-1.17592	-2.98443	0.0217224	-0.042281	-0.680203	0.485698	0.113722	-0.652868	0.851364	-0.137169	-1.4563	1.08485
104	1727	SWTH	Swainson's Thrush	Catharus ustulatus	1.01267	-0.442738	2.75345	1.60409	-0.328377	3.81641	0.186524	-0.348451	0.893927	0.668373	0.00938221	1.39756	-0.529209	-1.69578	0.632299
105	1728	HETH	Hermit Thrush	Catharus guttatus	1.69964	0.452217	3.18674	-0.00672416	-1.82554	1.33626	0.14001	-0.31861	0.693289	0.223608	-0.375729	0.817955	-0.47591	-1.41844	0.408645
106	1749	AMRO	American Robin	Turdus migratorius	1.03412	-0.196403	2.57066	-0.687352	-2.43004	0.555622	0.171782	-0.277826	0.776366	0.161896	-0.4574	0.822271	-0.0511249	-0.973014	0.964693
107	1794	HOSP	House Sparrow	Passer domesticus	-1.73371	-3.07525	-0.60187	0.486366	-0.943558	2.34311	-0.0508049	-0.650806	0.44274	0.130311	-0.483819	0.753192	0.143348	-0.543565	0.850413
108	1877	HOFI	House Finch	Carpodacus mexicanus	-1.41357	-3.0758	0.497447	0.622761	-0.393254	1.56004	0.159553	-0.339055	0.826049	0.275796	-0.469026	1.07132	0.460804	-0.776496	1.76966
109	1878	PUFI	Purple Finch	Haemorhous purpureus	1.50445	0.470179	2.70912	-0.978746	-2.96908	0.386713	-0.00813208	-0.57045	0.52882	0.14607	-0.488252	0.755221	-0.310733	-1.32798	0.574993
110	1879	CAFI	Cassin's Finch	Haemorhous cassinii	0.595193	-1.05564	2.31935	-2.0125	-3.35542	-0.923205	0.0293942	-0.580956	0.629274	0.221155	-0.586571	0.991318	0.158387	-1.02314	1.29619
111	1893	PISI	Pine Siskin	Spinus pinus	-0.408791	-1.87007	0.998233	-1.84003	-3.22472	-0.78866	0.0453335	-0.537192	0.614904	0.448276	-0.227126	1.1434	0.0294454	-1.01848	1.06013
112	1899	LEGO	Lesser Goldfinch	Carduelis psaltria	2.32996	1.06328	3.88556	0.0458604	-1.87286	1.93502	0.0904031	-0.402186	0.696745	-0.0235881	-0.651916	0.621653	0.11943	-0.814329	1.15839
113	1900	LAGO	Lawrence's Goldfinch	Carduelis lawrencei	0.570865	-0.301679	1.56571	-0.990379	-2.50196	0.091425	0.182472	-0.239901	0.743723	-0.181919	-0.829526	0.399687	-1.15227	-2.30432	-0.21251
114	1901	AMGO	American Goldfinch	Spinus tristis	-0.269324	-1.46489	0.747968	2.32981	0.695116	4.52118	0.262494	-0.178839	0.909267	0.406823	-0.213758	1.1018	0.268453	-0.667343	1.34816
115	1940	LASP	Lark Sparrow	Chondestes grammacus	-0.70529	-1.96583	0.311219	1.17205	0.319638	2.22481	0.205453	-0.270163	0.864831	-0.182629	-0.805824	0.446087	0.292596	-0.551754	1.26835
116	1942	CHSP	Chipping Sparrow	Spizella passerina	1.82392	0.840126	2.98673	-0.542735	-1.72102	0.451837	0.31259	-0.163669	1.05853	0.322389	-0.280407	1.0204	-0.740931	-1.67295	0.0717422
117	1944	BCSP	Black-chinned Sparrow	Spizella atrogularis	1.17512	0.186422	2.38898	-1.47264	-3.1718	-0.285755	-0.0142725	-0.592488	0.51856	0.369942	-0.228158	1.00032	-0.908128	-2.09934	0.100209
118	1946	BRSP	Brewer's Sparrow	Spizella breweri	-0.885352	-2.09814	0.21573	-1.17093	-2.26785	-0.266605	-0.0279048	-0.625044	0.510883	0.101951	-0.612311	0.777349	-0.960815	-2.14213	0.0462768
119	1958	DEJU	Dark-eyed Junco	Junco hyemalis	0.545312	-0.354469	1.59588	-1.51277	-3.151	-0.253977	0.146709	-0.261222	0.661142	-0.352041	-0.97681	0.223451	0.367579	-0.278219	1.10708
120	1980	BESP	Bell's Sparrow	Artemisiospiza belli	-0.280286	-1.32792	0.694621	-1.09875	-2.94037	0.205795	-0.152329	-0.77088	0.365475	-0.0981426	-0.711148	0.473763	-0.865786	-1.90975	0.0404419
121	1983	VESP	Vesper Sparrow	Pooecetes gramineus	-0.795885	-2.60802	0.770825	1.06659	-0.895569	3.40598	0.00634455	-0.593565	0.561765	0.192558	-0.55657	0.887129	0.0802394	-1.02585	1.13096
122	1993	SAVS	Savannah Sparrow	Passerculus sandwichensis	-1.12612	-2.45535	0.0516748	1.40247	-0.601506	3.84798	0.187924	-0.233657	0.729912	0.336458	-0.258702	1.0158	0.517486	-0.442863	1.57726
123	1998	SOSP	Song Sparrow	Melospiza melodia	-0.0127785	-0.675091	0.672205	0.349788	-0.316327	1.07471	0.136714	-0.254248	0.603402	0.420603	-0.112315	1.05677	0.192446	-0.438219	0.900175
124	2007	CALT	California Towhee	Melozone crissalis	1.97888	0.961447	3.14697	1.46021	0.582213	2.45086	0.0802868	-0.386965	0.632887	-0.0970093	-0.66267	0.462577	0.271614	-0.428823	1.08919
125	2013	RCSP	Rufous-crowned Sparrow	Aimophila ruficeps	1.29601	-0.594582	3.45489	0.682737	-2.37174	3.24794	-0.0122575	-0.639647	0.581348	0.233533	-0.490179	0.958207	-0.244045	-1.59283	1.08533
126	2015	GTTO	Green-tailed Towhee	Pipilo chlorurus	-0.0128409	-1.42964	1.3951	-2.5662	-3.96484	-1.44243	0.0421122	-0.579968	0.633695	0.177521	-0.615248	0.923334	-0.132479	-1.29551	0.946428
127	2016	SPTO	Spotted Towhee	Pipilo maculatus	1.47602	0.615131	2.43772	-0.806832	-2.25099	0.450135	-0.260097	-0.868482	0.166379	0.226622	-0.29943	0.787171	0.614238	-0.0980748	1.39808
128	2040	YBCH	Yellow-breasted Chat	Icteria virens	1.96315	0.601151	3.64582	2.07989	0.671458	3.78355	0.232641	-0.323541	1.0102	0.547002	-0.159432	1.35335	0.809222	-0.240923	1.99854
129	2041	YHBL	Yellow-headed Blackbird	Xanthocephalus xanthocephalus	-1.20992	-2.69975	0.00886084	0.0915455	-1.29474	1.70134	-0.127527	-0.815578	0.406296	0.281051	-0.35396	0.952354	-0.442735	-1.4989	0.497945
130	2046	WEME	Western Meadowlark	Sturnella neglecta	-0.612363	-1.97308	0.785875	2.62962	0.829727	4.93623	0.152665	-0.34075	0.840472	0.372373	-0.321825	1.13491	0.399417	-0.635819	1.6311
131	2067	HOOR	Hooded Oriole	Icterus cucullatus	1.34615	0.467189	2.43298	1.40541	0.110137	2.99922	0.23955	-0.190811	0.825416	0.202059	-0.36299	0.729446	-1.06309	-2.19896	-0.0979834
132	2073	BUOR	Bullock's Oriole	Icterus bullockii	-0.295827	-2.02424	1.34508	1.04367	-0.156745	2.2657	0.163078	-0.369353	0.844232	0.0319246	-0.696353	0.817406	-0.293727	-1.42534	1.17548
133	2084	RWBL	Red-winged Blackbird	Agelaius phoeniceus	-1.13789	-2.12582	-0.273043	0.930746	-0.66642	3.12029	-0.0932326	-0.636673	0.345116	0.60133	0.0109543	1.28509	1.00692	0.209085	1.93955
134	2086	TRBL	Tricolored Blackbird	Agelaius tricolor	-1.26095	-2.49624	-0.175515	0.416751	-0.885578	2.05059	0.0731986	-0.468217	0.647486	0.367413	-0.211078	0.950313	0.525538	-0.196232	1.41536
135	2091	BHCO	Brown-headed Cowbird	Molothrus ater	-1.16066	-2.98758	0.461724	1.10179	-0.902879	3.5286	0.0582665	-0.52483	0.636599	0.115322	-0.638607	0.82212	0.191201	-0.789095	1.16703
136	2096	BRBL	Brewer's Blackbird	Euphagus cyanocephalus	0.83754	-0.229576	2.05213	0.694703	-0.140454	1.57832	0.122582	-0.332959	0.686856	0.547455	-0.0382879	1.20825	-0.452505	-1.21411	0.330032
137	2099	GTGR	Great-tailed Grackle	Quiscalus mexicanus	-0.295779	-2.68176	2.07328	0.686376	-1.51479	3.16366	0.00813917	-0.616463	0.594857	0.208499	-0.60154	0.952214	0.00713226	-1.34	1.1492
138	2122	OCWA	Orange-crowned Warbler	Oreothlypis celata	2.21639	0.808656	3.95864	-0.420906	-1.95122	0.795107	-0.0534075	-0.569039	0.441734	0.547652	-0.0185979	1.1623	-0.842292	-1.94703	0.111027
139	2125	NAWA	Nashville Warbler	Oreothlypis ruficapilla	2.0037	-0.0112446	4.32231	0.557205	-2.2998	3.38473	0.161397	-0.396388	0.860625	0.235208	-0.505577	1.02802	0.0720309	-1.11242	1.29997
140	2130	MGWA	MacGillivray's Warbler	Geothlypis tolmiei	0.824933	-0.524207	2.33944	-0.34329	-2.56584	1.87567	-0.0610194	-0.677708	0.521749	0.169546	-0.526786	0.871611	-0.824469	-2.09122	0.347139
141	2138	COYE	Common Yellowthroat	Geothlypis trichas	-0.275172	-1.21365	0.549214	1.36928	0.117424	2.97064	0.290486	-0.116355	0.886742	0.627733	0.040518	1.34633	0.906651	-0.0246928	1.94787
142	2155	YEWA	Yellow Warbler	Setophaga petechia	1.44791	0.353594	2.7784	0.492149	-1.20635	1.77556	0.194169	-0.299478	0.86405	0.276391	-0.42818	1.07943	0.193673	-0.752624	1.35427
143	2176	BTYW	Black-throated Gray Warbler	Dendroica nigrescens	1.60974	0.667529	2.83302	-1.34795	-2.6162	-0.2853	0.140318	-0.354778	0.817986	0.00550287	-0.664209	0.606021	-0.16264	-1.09934	0.640178
144	2193	WIWA	Wilson's Warbler	Cardellina pusilla	1.12185	0.1762	2.43004	-0.365947	-1.88443	0.829219	0.243012	-0.198978	0.885126	0.231756	-0.345104	0.848765	-0.406189	-1.38187	0.507132
145	2206	WETA	Western Tanager	Piranga ludoviciana	2.3071	1.01283	3.93305	-1.19601	-2.47965	-0.18696	0.165182	-0.351277	0.831519	0.353408	-0.281628	0.992505	-0.0380417	-0.995408	0.835212
146	2224	BHGR	Black-headed Grosbeak	Pheucticus melanocephalus	2.04168	0.95863	3.31202	1.50767	0.557282	2.56879	0.165307	-0.324658	0.805152	0.148596	-0.488729	0.85599	-0.0217987	-0.805666	1.05197
147	2230	BLGR	Blue Grosbeak	Passerina caerulea	-0.460755	-1.47148	0.475175	1.87145	0.0957081	4.0829	-0.119098	-0.71404	0.376949	0.796427	0.180485	1.54353	0.316571	-0.443349	1.12197
148	2231	LAZB	Lazuli Bunting	Passerina amoena	1.45083	0.301461	2.83359	-0.659773	-2.57421	0.87285	0.0271976	-0.598093	0.677918	0.394266	-0.266161	1.13291	0.410291	-0.715526	1.69243

## Sheet: detection_coef_summary
tax_order	TaxOrder	code	current_common_name	current_scientific_name	detection_julian_day_mean	detection_julian_day_cri_0.025	detection_julian_day_cri_0.975	detection_julian_day_sq_mean	detection_julian_day_sq_cri_0.025	detection_julian_day_sq_cri_0.975	detection_survey_era_mean	detection_survey_era_cri_0.025	detection_survey_era_cri_0.975	detection_intercept_mean	detection_intercept_cri_025	detection_intercept_cri_975
1	38	CANG	Canada Goose	Branta canadensis	0.128612	-0.524311	0.785399	-0.0528767	-0.556104	0.510664	2.24341	1.02075	3.46012	-1.58177	-2.74239	-0.477396
2	70	MALL	Mallard	Anas platyrhynchos	0.0865623	-0.354235	0.523229	-0.0872764	-0.398552	0.195048	2.49299	1.55897	3.44317	-1.09569	-1.9966	-0.197141
3	123	MOUQ	Mountain Quail	Oreortyx pictus	-0.182481	-0.727563	0.349904	0.12714	-0.228046	0.488064	2.303	1.19885	3.46529	-0.672417	-1.61689	0.269207
4	133	CAQU	California Quail	Callipepla californica	0.306622	0.0563439	0.55995	-0.144725	-0.377467	0.0773483	1.34685	0.734016	1.98832	0.593582	0.115899	1.09524
5	143	WITU	Wild Turkey	Meleagris gallopavo	-0.33744	-1.08702	0.376955	-0.169876	-0.768198	0.416383	1.17723	-0.382067	2.7097	-1.01651	-2.56936	0.456108
6	158	RNEP	Ring-necked Pheasant	Phasianus colchicus	0.0317226	-0.76268	0.804706	-0.112226	-0.66143	0.470119	1.95264	0.410534	3.53246	-0.528297	-1.94924	0.96281
7	160	INPE	Indian Peafowl	Pavo cristatus	-0.0438068	-0.906926	0.801455	-0.0880107	-0.665912	0.498683	2.42887	0.768598	4.16814	-0.0470949	-1.5811	1.56761
8	179	ROPI	Rock Pigeon	Columba livia	0.0968056	-0.520243	0.704097	-0.318918	-0.820553	0.171138	1.53585	0.110108	2.93677	-0.727487	-2.13237	0.694769
9	188	BTPI	Band-tailed Pigeon	Patagioenas fasciata	-0.596964	-1.35363	0.0940215	0.0664639	-0.447165	0.622746	1.00097	-0.235988	2.18687	0.301482	-0.865731	1.47006
10	197	EUCD	Eurasian Collared-Dove	Streptopelia decaocto	-0.00494625	-0.586689	0.584683	-0.0077098	-0.543013	0.530705	2.22022	0.822447	3.70739	-0.117158	-1.54408	1.32276
11	202	CGDO	Common Ground-Dove	Columbina passerina	0.0252696	-0.84902	0.879141	-0.138613	-0.697543	0.41706	0.763917	-1.04189	2.50231	-1.30277	-2.96647	0.302414
12	230	MODO	Mourning Dove	Zenaida macroura	0.241427	-0.01837	0.508791	0.00699714	-0.194034	0.219362	1.83795	1.21133	2.50963	0.625605	0.153495	1.07578
13	239	GRRO	Greater Roadrunner	Geococcyx californianus	0.0755825	-0.423267	0.557523	-0.0998198	-0.46953	0.248676	0.276952	-1.23495	1.79719	-1.65778	-2.52263	-0.730273
14	299	VASW	Vaux's Swift	Chaetura vauxi	-0.412866	-1.13253	0.278041	-0.319538	-0.829868	0.201777	-0.17761	-1.70008	1.26276	-1.82214	-3.12942	-0.51715
15	308	WTSW	White-throated Swift	Aeronautes saxatalis	0.180355	-0.533198	0.918685	-0.145683	-0.660873	0.351129	0.373785	-0.69114	1.4401	0.468891	-0.369818	1.31318
16	366	BCHU	Black-chinned Hummingbird	Archilochus alexandri	-0.0297539	-0.496252	0.429644	-0.41613	-0.804851	-0.0822084	-0.194127	-1.43763	1.02563	-0.408414	-1.43257	0.567729
17	371	ANHU	Anna's Hummingbird	Calypte anna	0.0422408	-0.28936	0.377145	0.491405	0.183794	0.828472	2.92547	2.15182	3.72832	-0.689025	-1.39343	0.0117157
18	373	COHU	Costa's Hummingbird	Calypte costae	0.0951877	-0.54469	0.845878	-0.223448	-0.665559	0.250299	0.957322	-0.217069	2.12051	-0.332064	-1.31764	0.612595
19	374	CAHU	Calliope Hummingbird	Selasphorus calliope	0.158084	-0.598043	0.915467	-0.108767	-0.499925	0.284869	1.1617	-0.627275	2.93116	-0.396835	-1.62249	0.865332
20	377	ALHU	Allen's Hummingbird	Selasphorus sasin	-0.232181	-0.730081	0.268894	0.392927	0.0230967	0.773663	2.52209	1.54685	3.52591	-1.21944	-2.10687	-0.360305
21	508	KILL	Killdeer	Charadrius vociferus	-0.0643557	-0.327761	0.193934	-0.09172	-0.303725	0.114432	2.11977	1.50078	2.75599	-0.550512	-1.0645	-0.0432605
22	803	GBHE	Great Blue Heron	Ardea herodias	0.0178712	-0.366513	0.398246	-0.0877104	-0.38709	0.189485	1.79735	1.04417	2.56826	-1.19332	-1.80351	-0.61543
23	808	GREG	Great Egret	Ardea alba	0.026165	-0.538741	0.57695	0.195177	-0.159186	0.564704	1.55162	0.119649	3.04833	-1.09782	-2.59544	0.314864
24	814	SNEG	Snowy Egret	Egretta thula	-0.0463558	-0.814709	0.739924	-0.382341	-0.909255	0.0748547	1.77489	0.39429	3.22883	-0.6149	-2.04628	0.769962
25	820	GRHE	Green Heron	Butorides virescens	0.232346	-0.456635	0.909598	-0.258656	-0.779121	0.246334	1.54255	0.360108	2.73573	-1.42196	-2.44779	-0.458558
26	824	BCNH	Black-crowned Night-Heron	Nycticorax nycticorax	0.351914	-0.0993118	0.821568	-0.00737082	-0.333557	0.284985	1.3846	0.538918	2.28477	-1.44203	-2.15315	-0.759293
27	838	TUVU	Turkey Vulture	Cathartes aura	-0.106197	-0.320006	0.102498	-0.0915538	-0.267636	0.087477	1.02487	0.410589	1.65833	-0.188884	-0.593699	0.220487
28	849	GOEA	Golden Eagle	Aquila chrysaetos	-0.108057	-0.686806	0.499246	-0.193544	-0.603604	0.196189	0.500233	-1.16856	2.0222	-1.79663	-3.01343	-0.482108
29	854	NOHA	Northern Harrier	Circus cyaneus	-0.00728083	-0.670616	0.687489	-0.204262	-0.649655	0.192328	1.32861	-0.0290331	2.6824	-0.705575	-1.92695	0.586404
30	860	SSHA	Sharp-shinned Hawk	Accipiter striatus	-0.473327	-0.997482	0.117262	0.163878	-0.161153	0.506597	-0.141955	-1.68161	1.41009	-2.09743	-3.04611	-1.03562
31	862	COHA	Cooper's Hawk	Accipiter cooperii	-0.273379	-0.737371	0.168133	0.140585	-0.193515	0.492016	0.17136	-1.06707	1.43138	-1.80851	-2.96113	-0.684022
32	891	RSHA	Red-shouldered Hawk	Buteo lineatus	0.609593	0.00781723	1.23375	0.0253816	-0.498339	0.564048	1.59972	0.310569	2.99357	-0.779161	-2.10661	0.472893
33	897	SWHA	Swainson's Hawk	Buteo swainsoni	-0.532069	-1.03601	-0.0582836	-0.168537	-0.483888	0.127997	1.67441	0.754547	2.57324	-1.62059	-2.27689	-0.966926
34	899	RTHA	Red-tailed Hawk	Buteo jamaicensis	0.0215241	-0.245481	0.301751	0.349602	0.0763465	0.658112	1.65176	1.05881	2.26736	-1.37315	-1.92156	-0.822426
35	934	BUOW	Burrowing Owl	Athene cunicularia	-0.0886721	-0.752062	0.659634	-0.172368	-0.578783	0.223921	0.910096	-1.65772	3.27953	-0.99298	-1.93831	-0.0353252
36	991	BEKI	Belted Kingfisher	Megaceryle alcyon	-0.191968	-0.646199	0.25331	-0.187989	-0.56236	0.165886	1.88766	0.969277	2.7873	-1.41575	-2.20039	-0.622735
37	1019	LEWO	Lewis's Woodpecker	Melanerpes lewis	-0.540664	-1.34547	0.267833	0.102899	-0.383832	0.616181	1.01933	-1.47173	3.26708	-0.833142	-1.932	0.24623
38	1023	ACWO	Acorn Woodpecker	Melanerpes formicivorus	-0.11619	-0.397914	0.17658	-0.0348878	-0.288925	0.22762	3.66645	2.73958	4.74219	-0.191818	-0.687936	0.309875
39	1040	RBSA	Red-breasted Sapsucker	Sphyrapicus ruber	0.136265	-0.37491	0.699324	-0.117018	-0.488413	0.239117	2.0646	0.74825	3.43686	-0.937357	-2.0253	0.145297
40	1047	DOWO	Downy Woodpecker	Picoides pubescens	0.34729	-0.0187425	0.70687	0.0675524	-0.233622	0.376149	0.388737	-0.653907	1.41849	-0.876969	-1.67866	-0.108795
41	1048	NUWO	Nuttall's Woodpecker	Picoides nuttallii	0.496154	0.156921	0.830781	0.0809493	-0.202449	0.370379	2.11512	1.41281	2.81161	0.109155	-0.397217	0.625795
42	1051	HAWO	Hairy Woodpecker	Picoides villosus	-0.0170656	-0.403968	0.363902	0.0125163	-0.301854	0.316765	1.45246	0.355175	2.59052	-0.756042	-1.65365	0.112998
43	1052	WHWO	White-headed Woodpecker	Picoides albolarvatus	0.12487	-0.634554	0.889376	0.0667263	-0.404746	0.569045	2.04267	0.608662	3.58224	-0.0251945	-1.18831	1.14557
44	1063	NOFL	Northern Flicker	Colaptes auratus	-0.0327856	-0.259909	0.194565	0.268414	0.0609471	0.486252	2.34566	1.63836	3.0894	-0.579376	-1.03035	-0.13343
45	1089	AMKE	American Kestrel	Falco sparverius	-0.309657	-0.5697	-0.0563081	0.218179	0.00399289	0.442296	1.26519	0.404196	2.1261	-1.12486	-1.62598	-0.61802
46	1130	YCPA	Yellow-crowned Parrot	Amazona ochrocephala	-0.204211	-1.07679	0.657988	-0.0114525	-0.606075	0.579855	1.25195	-0.191301	2.70656	-0.721882	-2.09123	0.70701
47	1144	RCPA	Red-crowned Parrot	Amazona viridigenalis	-0.113348	-1.00082	0.753034	-0.0565055	-0.646789	0.540335	2.40989	0.875089	4.03035	0.158511	-1.29322	1.6321
48	1255	ATFL	Ash-throated Flycatcher	Myiarchus cinerascens	0.526244	0.265832	0.793183	-0.47782	-0.710185	-0.253719	1.45076	0.912076	2.00595	0.144102	-0.271025	0.564914
49	1283	CAKI	Cassin's Kingbird	Tyrannus vociferans	-0.317075	-1.15362	0.490141	-0.00952321	-0.518015	0.525821	1.92755	0.0831446	3.8557	-0.696591	-2.00928	0.544564
50	1285	WEKI	Western Kingbird	Tyrannus verticalis	0.311251	0.0222761	0.600809	-0.118498	-0.326505	0.0920249	1.81052	1.14891	2.50641	0.620335	0.208502	1.04164
51	1299	OSFL	Olive-sided Flycatcher	Contopus cooperi	0.354169	-0.132803	0.876335	-0.303648	-0.673931	0.0406258	0.93425	-0.0857212	1.95949	-0.696667	-1.48082	0.099358
52	1303	WEWP	Western Wood-Pewee	Contopus sordidulus	0.861308	0.40166	1.33556	-0.655487	-0.990085	-0.351539	0.653098	-0.0626502	1.36676	0.669473	0.158542	1.20627
53	1315	WIFL	Willow Flycatcher	Empidonax traillii	1.0138	0.395901	1.65283	0.0345936	-0.368233	0.435234	-0.36164	-2.13339	1.30059	-0.726781	-1.62321	0.134701
54	1319	HAFL	Hammond's Flycatcher	Empidonax hammondii	-0.517538	-1.27339	0.213472	-0.170352	-0.671789	0.365902	0.750358	-1.67135	3.14429	-1.4129	-2.49112	-0.34583
55	1321	GRFL	Gray Flycatcher	Empidonax wrightii	0.402062	-0.114438	0.947453	0.0682536	-0.296084	0.448447	0.456321	-1.57718	2.25124	-0.598897	-1.6983	0.411513
56	1324	PSFL	Pacific-slope Flycatcher	Empidonax difficilis	0.102972	-0.310378	0.502986	-0.0024605	-0.309453	0.308	0.995381	0.156919	1.85905	-0.265655	-0.97561	0.417352
57	1331	BLPH	Black Phoebe	Sayornis nigricans	-0.10876	-0.364894	0.139586	-0.00417835	-0.210459	0.212042	1.7574	1.12892	2.39943	0.306179	-0.23462	0.831143
58	1333	SAPH	Say's Phoebe	Sayornis saya	-0.272154	-0.94558	0.511461	0.141327	-0.239593	0.580605	1.36798	0.05286	2.59615	-0.53067	-1.57021	0.502149
59	1448	BEVI	Bell's Vireo	Vireo bellii	0.100284	-0.279832	0.463386	-0.24357	-0.531896	0.0488452	2.14369	0.567987	3.90148	0.220337	-0.348433	0.809096
60	1451	HUVI	Hutton's Vireo	Vireo huttoni	-0.381271	-0.825644	0.0378184	0.111364	-0.223609	0.440291	0.436829	-0.535838	1.46265	-0.995029	-1.76586	-0.219688
61	1454	CAVI	Cassin's Vireo	Vireo cassinii	0.531403	0.116728	0.947871	-0.618149	-0.949292	-0.306414	0.577566	-0.670971	1.76862	0.0817036	-0.456668	0.629
62	1459	WAVI	Warbling Vireo	Vireo gilvus	0.374808	0.0575992	0.700448	-0.201993	-0.463981	0.0615185	-0.435124	-1.4884	0.480782	0.161346	-0.326952	0.656184
63	1470	LOSH	Loggerhead Shrike	Lanius ludovicianus	0.113439	-0.156387	0.372017	0.245928	0.0234032	0.473836	2.21034	1.26665	3.21007	-0.871073	-1.4432	-0.320565
64	1489	PIJA	Pinyon Jay	Gymnorhinus cyanocephalus	0.0890105	-0.682171	0.87911	0.0911144	-0.335852	0.511149	0.587723	-1.14752	2.32056	-1.27134	-2.87914	0.295768
65	1490	STJA	Steller's Jay	Cyanocitta stelleri	0.331923	-0.094486	0.799568	-0.0832581	-0.418396	0.24426	2.18886	1.23322	3.17824	-0.776659	-1.62155	0.0376326
66	1494	CASJ	California Scrub-Jay	Aphelocoma californica	-0.104494	-0.378762	0.163582	0.0753327	-0.174035	0.335148	2.32067	1.57195	3.10442	0.46438	-0.0593901	1.0006
67	1499	CLNU	Clark's Nutcracker	Nucifraga columbiana	-0.00781642	-0.780847	0.7579	-0.019407	-0.483752	0.447731	1.66981	0.184562	3.24137	-0.696125	-1.91741	0.519429
68	1501	YBMA	Yellow-billed Magpie	Pica nuttalli	0.107348	-0.609793	0.838335	-0.163766	-0.717257	0.392396	0.578474	-0.856147	1.92794	0.211788	-0.701525	1.11795
69	1504	AMCR	American Crow	Corvus brachyrhynchos	0.399901	-0.155291	0.958646	-0.133214	-0.511344	0.218636	1.13939	0.362114	1.90696	0.843603	0.233393	1.49253
70	1516	CORA	Common Raven	Corvus corax	-0.32415	-0.786012	0.138699	-0.252229	-0.639408	0.140457	2.74347	1.87033	3.68187	-0.860386	-1.70902	-0.0719302
71	1520	MOCH	Mountain Chickadee	Poecile gambeli	0.0151775	-0.684433	0.691873	-0.0418846	-0.432458	0.35351	3.27799	1.93243	4.80631	-0.148394	-1.15275	0.875088
72	1528	OATI	Oak Titmouse	Baeolophus inornatus	0.485781	0.0828381	0.900723	0.432829	0.0765308	0.809395	1.14142	0.373778	1.89547	0.740823	0.127326	1.37412
73	1533	HOLA	Horned Lark	Eremophila alpestris	-0.127825	-0.461569	0.198299	0.13816	-0.0924946	0.372809	1.58249	0.704388	2.49529	-0.314269	-0.841973	0.205252
74	1545	TRES	Tree Swallow	Tachycineta bicolor	0.343701	-0.100359	0.821093	-0.0699349	-0.419933	0.313557	2.02266	1.18589	2.86194	-0.288136	-0.91028	0.301075
75	1547	VGSW	Violet-green Swallow	Tachycineta thalassina	-0.339959	-0.720926	0.0107678	0.185468	-0.109326	0.482701	1.21057	0.320389	2.08366	-0.327632	-1.09123	0.454891
76	1553	NRWS	Northern Rough-winged Swallow	Stelgidopteryx serripennis	-0.354902	-0.842287	0.126691	-0.324378	-0.696379	0.0628989	2.24397	1.38662	3.07439	-1.24268	-1.95027	-0.475427
77	1556	PUMA	Purple Martin	Progne subis	0.364734	-0.31212	1.07926	-0.166167	-0.578984	0.24234	0.890544	-1.6064	3.17556	-1.05768	-2.27971	0.0316829
78	1562	BARS	Barn Swallow	Hirundo rustica	-0.114224	-0.540164	0.385322	-0.130428	-0.442641	0.189127	1.90977	1.00664	2.75861	-1.31393	-2.06122	-0.489793
79	1564	CLSW	Cliff Swallow	Petrochelidon pyrrhonota	0.436236	0.1599	0.718827	-0.0151583	-0.236703	0.195528	2.31012	1.59605	3.06286	-0.275505	-0.828291	0.258266
80	1567	BUSH	Bushtit	Psaltriparus minimus	-0.227303	-0.469352	0.00716867	-0.0572827	-0.259899	0.16871	1.23527	0.640522	1.85398	0.655164	0.190597	1.12637
81	1579	RWBU	Red-whiskered Bulbul	Pycnonotus jocosus	0.0426288	-0.797527	0.882248	-0.112032	-0.699806	0.489744	1.57323	0.0820378	3.1048	-0.552136	-1.99682	0.928109
82	1582	WREN	Wrentit	Chamaea fasciata	-0.543302	-0.879879	-0.229071	-0.167218	-0.451183	0.11617	1.31244	0.386477	2.27278	1.1726	0.499747	1.90389
83	1587	RCKI	Ruby-crowned Kinglet	Regulus calendula	-0.944248	-1.35387	-0.567036	0.408264	0.0956722	0.71402	1.32272	-0.0799202	2.73141	-2.2851	-3.09241	-1.45856
84	1595	PHAI	Phainopepla	Phainopepla nitens	0.387102	0.0482124	0.745839	-0.0308992	-0.33302	0.257624	1.81242	0.885201	2.73253	-0.958858	-1.75146	-0.0982125
85	1601	RBNU	Red-breasted Nuthatch	Sitta canadensis	-0.0400258	-0.834345	0.771287	-0.310591	-0.841651	0.209222	1.37575	-0.143979	2.91672	-0.911422	-2.23725	0.436599
86	1602	WBNU	White-breasted Nuthatch	Sitta carolinensis	0.061248	-0.307099	0.419797	0.0409542	-0.229874	0.313208	2.62768	1.74332	3.6044	-0.323372	-1.16143	0.388137
87	1603	PYNU	Pygmy Nuthatch	Sitta pygmaea	0.400939	-0.338002	1.07638	-0.0260022	-0.409272	0.361743	1.77812	0.530399	3.05054	-0.449538	-1.53125	0.656329
88	1606	BRCR	Brown Creeper	Certhia americana	0.128322	-0.625131	0.902599	-0.0939552	-0.511983	0.329153	2.0584	0.650353	3.59576	0.152823	-1.06351	1.43511
89	1613	BGGN	Blue-gray Gnatcatcher	Polioptila caerulea	-0.169411	-0.458704	0.105155	-0.0443499	-0.28768	0.201305	1.43611	0.633264	2.25215	0.215877	-0.290664	0.722062
90	1615	CAGN	California Gnatcatcher	Polioptila californica	0.148825	-0.571707	0.843457	0.283015	-0.168044	0.745611	1.26288	-0.977386	3.3448	0.153154	-1.48923	1.71755
91	1618	ROWR	Rock Wren	Salpinctes obsoletus	-0.11573	-0.664061	0.416061	0.109889	-0.267002	0.501482	1.07967	-0.145302	2.25838	-0.533851	-1.59984	0.527579
92	1621	CANW	Canyon Wren	Catherpes mexicanus	-0.0422444	-0.460837	0.383571	0.131873	-0.212942	0.494011	1.48694	0.407013	2.60589	-0.242462	-0.980783	0.495841
93	1654	CACW	Cactus Wren	Campylorhynchus brunneicapillus	0.20839	-0.56776	0.974528	0.121253	-0.334212	0.607461	1.22005	-1.14362	3.32972	-0.0740954	-1.7321	1.55734
94	1655	BEWR	Bewick's Wren	Thryomanes bewickii	-0.0306246	-0.28387	0.220157	-0.162221	-0.382719	0.0689048	1.6407	1.01074	2.27854	0.338958	-0.157562	0.837413
95	1657	HOWR	House Wren	Troglodytes aedon	-0.396475	-0.772678	-0.0477472	0.12066	-0.168971	0.416552	1.77002	0.959821	2.61162	0.314183	-0.367511	1.00533
96	1669	MAWR	Marsh Wren	Cistothorus palustris	0.348015	-0.322654	1.03384	-0.113652	-0.563265	0.309239	1.74858	0.430449	3.0745	-0.120406	-1.27423	1.06613
97	1688	CATH	California Thrasher	Toxostoma redivivum	-0.448577	-0.7495	-0.159776	0.237659	-0.0510296	0.524134	1.01435	0.196676	1.86383	-0.694761	-1.36013	-0.0175998
98	1689	LCTH	Le Conte's Thrasher	Toxostoma lecontei	0.036282	-0.842326	0.906008	-0.130157	-0.735378	0.47585	1.23807	-1.04304	3.37201	0.17229	-1.2299	1.58407
99	1695	NOMO	Northern Mockingbird	Mimus polyglottos	-0.407683	-0.817735	-0.00273912	-0.00701735	-0.333114	0.323344	2.12032	1.27461	3.00128	0.17749	-0.574104	0.932253
100	1696	EUST	European Starling	Sturnus vulgaris	0.0799395	-0.366987	0.514254	-0.128852	-0.499688	0.25352	2.77603	1.5855	4.05572	-0.759258	-2.07421	0.482217
101	1700	WEBL	Western Bluebird	Sialia mexicana	-0.084145	-0.376018	0.191866	0.244715	0.0120336	0.489658	0.899508	0.212924	1.59482	-0.233454	-0.845734	0.360939
102	1701	MOBL	Mountain Bluebird	Sialia currucoides	0.0969218	-0.632814	0.836941	0.108788	-0.307219	0.556831	0.991118	-1.5033	3.26523	-0.73086	-2.68832	1.133
103	1703	TOSO	Townsend's Solitaire	Myadestes townsendi	-0.359354	-1.04615	0.317323	0.00178119	-0.424384	0.419571	1.28182	-0.365015	2.8666	-0.828128	-2.01769	0.361138
104	1727	SWTH	Swainson's Thrush	Catharus ustulatus	0.209108	-0.441599	0.888377	-0.243121	-0.720148	0.207596	0.125716	-1.65038	1.86631	-1.49061	-2.51257	-0.550624
105	1728	HETH	Hermit Thrush	Catharus guttatus	-0.612886	-1.05555	-0.147317	0.139136	-0.188247	0.470808	0.757682	-1.8782	3.16528	-1.43858	-2.33835	-0.558056
106	1749	AMRO	American Robin	Turdus migratorius	-0.165013	-0.448264	0.142654	0.339111	0.0792492	0.609459	3.16915	2.42856	3.90938	-1.38831	-2.00439	-0.763399
107	1794	HOSP	House Sparrow	Passer domesticus	-0.0876227	-0.603942	0.470554	-0.0628508	-0.403184	0.27858	2.25466	1.26893	3.27719	-0.328303	-1.18014	0.534143
108	1877	HOFI	House Finch	Carpodacus mexicanus	0.202035	-0.0410653	0.457931	0.189707	-0.0083138	0.394709	2.57518	1.8833	3.32266	0.382349	-0.0239344	0.786476
109	1878	PUFI	Purple Finch	Haemorhous purpureus	-0.221665	-0.689641	0.234432	-0.0495171	-0.405334	0.310523	2.129	0.979	3.319	-1.22022	-2.30812	-0.192151
110	1879	CAFI	Cassin's Finch	Haemorhous cassinii	0.112347	-0.637202	0.873367	-0.0895821	-0.511117	0.338927	0.753965	-0.972919	2.37207	0.262852	-0.972737	1.57253
111	1893	PISI	Pine Siskin	Spinus pinus	-0.101263	-0.658083	0.445468	0.210241	-0.139578	0.568517	0.232459	-1.74419	2.16452	-1.09046	-2.41921	0.218656
112	1899	LEGO	Lesser Goldfinch	Carduelis psaltria	-0.0130076	-0.249104	0.236013	-0.0291845	-0.23416	0.228381	2.00456	1.37046	2.67548	0.29449	-0.165301	0.76166
113	1900	LAGO	Lawrence's Goldfinch	Carduelis lawrencei	-0.371653	-0.742414	0.00248302	-0.0818152	-0.417738	0.259352	0.860991	0.0551	1.68659	-0.606605	-1.37638	0.137069
114	1901	AMGO	American Goldfinch	Spinus tristis	0.244209	-0.0803362	0.570651	0.523574	0.225788	0.838329	1.20171	0.306235	2.08971	-1.12845	-1.69419	-0.573367
115	1940	LASP	Lark Sparrow	Chondestes grammacus	0.139645	-0.130475	0.413962	0.310524	0.0766539	0.560665	1.02486	0.324198	1.72056	-0.111333	-0.573737	0.345661
116	1942	CHSP	Chipping Sparrow	Spizella passerina	0.17383	-0.132827	0.482243	0.0266673	-0.215902	0.285862	1.53152	0.397348	2.72603	-0.0567524	-0.526123	0.40091
117	1944	BCSP	Black-chinned Sparrow	Spizella atrogularis	-0.530786	-1.10321	0.0198767	-0.230153	-0.674776	0.175263	1.7298	0.63526	2.85391	-0.860479	-1.82608	0.0399958
118	1946	BRSP	Brewer's Sparrow	Spizella breweri	0.11601	-0.49124	0.714782	0.0664357	-0.356581	0.499197	0.180581	-1.90811	2.07201	-0.920072	-1.853	-0.0274751
119	1958	DEJU	Dark-eyed Junco	Junco hyemalis	-0.284217	-0.616488	0.0333907	0.236589	-0.0309353	0.49603	2.11687	1.27041	3.01156	-0.886795	-1.66274	-0.129199
120	1980	BESP	Bell's Sparrow	Artemisiospiza belli	-0.192811	-0.606571	0.181396	-0.23709	-0.55616	0.0668477	1.95659	0.0926523	3.86452	-0.48927	-1.30952	0.331066
121	1983	VESP	Vesper Sparrow	Pooecetes gramineus	-0.111153	-0.929889	0.710209	-0.0704376	-0.623818	0.469909	1.08069	-1.24094	3.24707	-0.75433	-2.24247	0.650987
122	1993	SAVS	Savannah Sparrow	Passerculus sandwichensis	-0.813677	-1.36152	-0.275973	-0.208282	-0.516804	0.091362	1.04921	-0.219152	2.25964	-0.952199	-1.6579	-0.239989
123	1998	SOSP	Song Sparrow	Melospiza melodia	0.246509	-0.0283373	0.530938	0.203167	-0.0479569	0.468544	1.82776	1.01663	2.69341	0.290511	-0.299556	0.895446
124	2007	CALT	California Towhee	Melozone crissalis	-0.0676406	-0.36726	0.227571	0.366858	0.0940574	0.65549	1.26156	0.63378	1.91191	0.62488	0.116413	1.14181
125	2013	RCSP	Rufous-crowned Sparrow	Aimophila ruficeps	-0.188253	-0.821746	0.459762	-0.309394	-0.785961	0.135688	0.251779	-1.35065	1.8586	-2.10082	-3.28206	-0.80294
126	2015	GTTO	Green-tailed Towhee	Pipilo chlorurus	0.0616212	-0.678074	0.803128	-0.0463507	-0.443193	0.358135	2.07483	0.708648	3.50276	-0.23958	-1.40363	0.961449
127	2016	SPTO	Spotted Towhee	Pipilo maculatus	-0.0846498	-0.346839	0.171941	-0.0498232	-0.282777	0.198458	1.77954	1.05693	2.55675	0.883869	0.359416	1.42736
128	2040	YBCH	Yellow-breasted Chat	Icteria virens	0.862316	0.434501	1.33241	-0.527942	-0.875835	-0.204647	0.541725	-1.48901	2.11077	0.0384326	-0.488056	0.568089
129	2041	YHBL	Yellow-headed Blackbird	Xanthocephalus xanthocephalus	0.25556	-0.421075	0.958491	0.104218	-0.280228	0.486441	1.26439	-0.220221	2.70655	-0.832876	-1.88292	0.188178
130	2046	WEME	Western Meadowlark	Sturnella neglecta	-0.304441	-0.548341	-0.0638538	-0.0781903	-0.276125	0.116226	1.59748	0.856353	2.36707	0.194811	-0.202575	0.599068
131	2067	HOOR	Hooded Oriole	Icterus cucullatus	-0.441449	-0.913773	-0.000102452	-0.0378341	-0.382377	0.306693	-0.413749	-1.47781	0.593969	0.000578697	-0.932321	0.910762
132	2073	BUOR	Bullock's Oriole	Icterus bullockii	0.173289	-0.0739577	0.412553	-0.277837	-0.482499	-0.0821076	1.55915	0.93827	2.21854	0.423191	0.0166382	0.835759
133	2084	RWBL	Red-winged Blackbird	Agelaius phoeniceus	-0.0835931	-0.43757	0.259164	-0.0597036	-0.296402	0.17798	1.26391	0.565899	1.9719	0.140558	-0.403755	0.675154
134	2086	TRBL	Tricolored Blackbird	Agelaius tricolor	0.00375305	-0.536897	0.538107	0.152983	-0.18063	0.501918	1.05565	0.0325197	2.08199	-1.26564	-2.10155	-0.403638
135	2091	BHCO	Brown-headed Cowbird	Molothrus ater	-0.117885	-0.744321	0.481795	0.196203	-0.324011	0.758894	2.25453	0.968648	3.57652	-0.0429679	-1.33829	1.22667
136	2096	BRBL	Brewer's Blackbird	Euphagus cyanocephalus	0.194414	-0.0545818	0.450815	0.195377	-0.0190618	0.417429	1.58559	0.919371	2.25183	-0.11332	-0.65428	0.429447
137	2099	GTGR	Great-tailed Grackle	Quiscalus mexicanus	-0.0311557	-0.767863	0.6902	0.00221171	-0.563272	0.592851	2.01953	0.330786	3.77442	-0.78748	-2.5017	0.844422
138	2122	OCWA	Orange-crowned Warbler	Oreothlypis celata	-0.876137	-1.32806	-0.462978	-0.00926783	-0.362454	0.346899	0.29438	-0.774412	1.35341	-0.677808	-1.44572	0.166396
139	2125	NAWA	Nashville Warbler	Oreothlypis ruficapilla	-0.507057	-1.15938	0.11076	-0.270269	-0.728304	0.160223	0.499732	-0.937614	1.98128	-2.41203	-3.46292	-1.39506
140	2130	MGWA	MacGillivray's Warbler	Geothlypis tolmiei	-0.668164	-1.31151	-0.0522937	-0.409879	-0.876293	0.0272233	-0.116198	-1.61844	1.4242	-1.65593	-2.66402	-0.573848
141	2138	COYE	Common Yellowthroat	Geothlypis trichas	0.171357	-0.20562	0.545708	-0.109092	-0.401794	0.168019	1.70404	0.855616	2.59346	-0.0710048	-0.584279	0.450063
142	2155	YEWA	Yellow Warbler	Setophaga petechia	0.460242	0.159359	0.771324	-0.615234	-0.880068	-0.371015	0.229872	-0.413516	0.874199	0.76183	0.286341	1.25871
143	2176	BTYW	Black-throated Gray Warbler	Dendroica nigrescens	0.357419	-0.0326041	0.755032	0.0145819	-0.275821	0.317559	0.355895	-0.527128	1.22523	-0.299609	-0.976792	0.357537
144	2193	WIWA	Wilson's Warbler	Cardellina pusilla	-0.751359	-1.29333	-0.192809	-0.380518	-0.770181	-0.0206865	1.18346	0.420407	1.96417	-0.67831	-1.35211	-0.00275287
145	2206	WETA	Western Tanager	Piranga ludoviciana	0.36162	-0.0594649	0.784335	-0.0852588	-0.396525	0.228182	0.701371	-0.161246	1.54937	-0.263429	-0.984104	0.443791
146	2224	BHGR	Black-headed Grosbeak	Pheucticus melanocephalus	0.648161	0.337078	0.969	-0.505655	-0.788471	-0.242478	0.848388	0.191148	1.51335	0.882168	0.405051	1.38786
147	2230	BLGR	Blue Grosbeak	Passerina caerulea	0.50823	0.0904808	0.941031	-0.225956	-0.552864	0.0699367	0.779935	-0.138412	1.73276	-0.158894	-0.82106	0.527118
148	2231	LAZB	Lazuli Bunting	Passerina amoena	0.394291	0.012565	0.789043	-0.695837	-1.0589	-0.358005	1.15245	0.296256	1.98525	-0.286351	-0.813517	0.252131

## Sheet: occupancy_summary_by_region
tax_order	tax_order	code	current_common_name	current_scientific_name	LA_historic_mean	LA_historic_cri_0.025	LA_historic_cri_0.975	LA_modern_mean	LA_modern_cri_0.025	LA_modern_cri_0.975	LA_delta_mean	LA_delta_cri_0.025	LA_delta_cri_0.975	CV_historic_mean	CV_historic_cri_0.025	CV_historic_cri_0.975	CV_modern_mean	CV_modern_cri_0.025	CV_modern_cri_0.975	CV_delta_mean	CV_delta_cri_0.025	CV_delta_cri_0.975
1	38	CANG	Canada Goose	Branta canadensis	0.0515179	0	0.25	0.260982	0.25	0.321429	0.209464	0.0357143	0.285714	0.123729	0.0232558	0.325581	0.364326	0.348837	0.418605	0.240597	0.0232558	0.372093
2	70	MALL	Mallard	Anas platyrhynchos	0.285131	0.178571	0.428571	0.467089	0.464286	0.5	0.181958	0.0357143	0.285714	0.246771	0.139535	0.418605	0.539469	0.534884	0.55814	0.292698	0.116279	0.418605
3	123	MOUQ	Mountain Quail	Oreortyx pictus	0.509435	0.464286	0.571429	0.360726	0.357143	0.392857	-0.148708	-0.214286	-0.107143	0.0519457	0.0465116	0.0930233	0.0467442	0.0465116	0.0465116	-0.00520155	-0.0465116	0
4	133	CAQU	California Quail	Callipepla californica	0.489012	0.428571	0.571429	0.322613	0.321429	0.357143	-0.166399	-0.25	-0.0714286	0.723112	0.651163	0.790698	0.76795	0.767442	0.767442	0.0448372	-0.0232558	0.116279
5	143	WITU	Wild Turkey	Meleagris gallopavo	0.0245119	0	0.214286	0.00820238	0	0.0714286	-0.0163095	-0.214286	0.0357143	0.0177829	0	0.139535	0.190725	0.162791	0.302326	0.172942	0.0465116	0.27907
6	158	RNEP	Ring-necked Pheasant	Phasianus colchicus	0.00900595	0	0.0714286	0.000988095	0	0.0357143	-0.00801786	-0.0714286	0	0.0319302	0	0.0930233	0.0946977	0.0930233	0.116279	0.0627674	0	0.0930233
7	160	INPE	Indian Peafowl	Pavo cristatus	0.0316667	0	0.142857	0.107488	0.107143	0.107143	0.0758214	-0.0357143	0.107143	0.00284109	0	0.0232558	0.00020155	0	0	-0.00263953	-0.0232558	0
8	179	ROPI	Rock Pigeon	Columba livia	0.0343631	0	0.178571	0.301679	0.285714	0.357143	0.267315	0.142857	0.357143	0.0148566	0	0.0930233	0.392926	0.372093	0.465116	0.37807	0.302326	0.44186
9	188	BTPI	Band-tailed Pigeon	Patagioenas fasciata	0.106268	0.0714286	0.285714	0.721935	0.714286	0.75	0.615667	0.428571	0.678571	0.00646899	0	0.0232558	0.0479612	0.0465116	0.0697674	0.0414922	0.0232558	0.0697674
10	197	EUCD	Eurasian Collared-Dove	Streptopelia decaocto	0.00925595	0	0.0714286	0.286381	0.285714	0.285714	0.277125	0.214286	0.285714	0.00608915	0	0.0465116	0.866674	0.860465	0.906977	0.860585	0.813953	0.906977
11	202	CGDO	Common Ground-Dove	Columbina passerina	0.0278274	0	0.25	0.011631	0	0.107143	-0.0161964	-0.214286	0.0714286	0.0223837	0	0.139535	0.11714	0.0697674	0.348837	0.0947558	-0.0232558	0.302326
12	230	MODO	Mourning Dove	Zenaida macroura	0.864923	0.785714	0.964286	0.750262	0.75	0.75	-0.114661	-0.214286	-0.0357143	0.742562	0.651163	0.883721	1	1	1	0.257438	0.116279	0.348837
13	239	GRRO	Greater Roadrunner	Geococcyx californianus	0.29625	0.178571	0.428571	0.115637	0.0357143	0.321429	-0.180613	-0.357143	0	0.470298	0.232558	0.697674	0.201163	0.0697674	0.534884	-0.269136	-0.55814	0
14	299	VASW	Vaux's Swift	Chaetura vauxi	0.223786	0.0357143	0.714286	0.245137	0.0714286	0.642857	0.0213512	-0.428571	0.464286	0.317078	0.0930233	0.813953	0.404275	0.116279	0.860465	0.0871977	-0.395349	0.627907
15	308	WTSW	White-throated Swift	Aeronautes saxatalis	0.438077	0.357143	0.571429	0.338899	0.321429	0.428571	-0.0991786	-0.25	0	0.117391	0.0697674	0.232558	0.0755271	0.0697674	0.116279	-0.0418643	-0.162791	0.0232558
16	366	BCHU	Black-chinned Hummingbird	Archilochus alexandri	0.557143	0.428571	0.785714	0.173375	0.107143	0.358036	-0.383768	-0.607143	-0.142857	0.178306	0.0465116	0.418605	0.311806	0.186047	0.581395	0.1335	-0.139535	0.44186
17	371	ANHU	Anna's Hummingbird	Calypte anna	0.618452	0.535714	0.714286	0.964536	0.964286	0.964286	0.346083	0.25	0.428571	0.205457	0.139535	0.302326	0.791461	0.790698	0.813953	0.586004	0.488372	0.651163
18	373	COHU	Costa's Hummingbird	Calypte costae	0.475327	0.392857	0.607143	0.192988	0.178571	0.25	-0.282339	-0.428571	-0.178571	0.153818	0.0697674	0.325581	0.0779535	0.0697674	0.116279	-0.0758643	-0.232558	0.0232558
19	374	CAHU	Calliope Hummingbird	Selasphorus calliope	0.400083	0.285714	0.5	0.00447619	0	0.0357143	-0.395607	-0.5	-0.285714	0.0268256	0	0.0697674	0.0250349	0.0232558	0.0465116	-0.0017907	-0.0232558	0.0232558
20	377	ALHU	Allen's Hummingbird	Selasphorus sasin	0.477798	0.321429	0.75	0.573571	0.571429	0.607143	0.0957738	-0.178571	0.25	0.17831	0.0930233	0.372093	0.00133721	0	0.0232558	-0.176973	-0.372093	-0.0930233
21	508	KILL	Killdeer	Charadrius vociferus	0.277196	0.214286	0.464286	0.18081	0.178571	0.214286	-0.0963869	-0.285714	-0.0357143	0.804612	0.674419	0.930233	0.888694	0.883721	0.930233	0.0840814	-0.0465116	0.209302
22	803	GBHE	Great Blue Heron	Ardea herodias	0.228357	0.142857	0.392857	0.18581	0.178571	0.214286	-0.0425476	-0.214286	0.0357143	0.507306	0.418605	0.604651	0.427601	0.395349	0.511628	-0.0797054	-0.186047	0.0232558
23	808	GREG	Great Egret	Ardea alba	0.0393036	0	0.142857	0.115583	0.107143	0.178571	0.0762798	-0.0357143	0.142857	0.0863256	0.0232558	0.302326	0.493461	0.465116	0.55814	0.407136	0.186047	0.511628
24	814	SNEG	Snowy Egret	Egretta thula	0.0406786	0	0.178571	0.0739464	0.0714286	0.107143	0.0332679	-0.107143	0.107143	0.0699574	0.0232558	0.302326	0.195826	0.186047	0.232558	0.125868	-0.0930233	0.209302
25	820	GRHE	Green Heron	Butorides virescens	0.0566369	0	0.214286	0.0876845	0.0714286	0.178571	0.0310476	-0.107143	0.142857	0.159857	0.0697674	0.348837	0.253453	0.209302	0.372093	0.0935969	-0.0930233	0.232558
26	824	BCNH	Black-crowned Night-Heron	Nycticorax nycticorax	0.235065	0.178571	0.392857	0.13653	0.107143	0.214286	-0.0985357	-0.25	0	0.446969	0.27907	0.604651	0.368481	0.302326	0.465116	-0.0784884	-0.255814	0.0930233
27	838	TUVU	Turkey Vulture	Cathartes aura	0.888327	0.75	1	0.0747381	0.0714286	0.107143	-0.813589	-0.928571	-0.678571	0.922539	0.837209	1	0.553081	0.534884	0.604651	-0.369457	-0.465116	-0.27907
28	849	GOEA	Golden Eagle	Aquila chrysaetos	0.500488	0.214286	0.892857	0.0675833	0	0.392857	-0.432905	-0.857143	-0.0357143	0.224612	0.0232558	0.72093	0.232174	0.0930233	0.674419	0.00756202	-0.44186	0.488372
29	854	NOHA	Northern Harrier	Circus cyaneus	0.114363	0.0714286	0.214286	0.040631	0.0357143	0.0714286	-0.0737321	-0.178571	0	0.144298	0.0697674	0.302326	0.151826	0.139535	0.209302	0.00752713	-0.139535	0.0930233
30	860	SSHA	Sharp-shinned Hawk	Accipiter striatus	0.62247	0.392857	0.892857	0.143982	0	0.607143	-0.478488	-0.821429	0	0.252748	0.0930233	0.488953	0.290364	0.0697674	0.790698	0.0376163	-0.27907	0.581395
31	862	COHA	Cooper's Hawk	Accipiter cooperii	0.631524	0.357143	0.964286	0.607048	0.321429	0.928571	-0.0244762	-0.428571	0.357143	0.357167	0.116279	0.883721	0.317717	0.116279	0.744186	-0.0394496	-0.581395	0.395349
32	891	RSHA	Red-shouldered Hawk	Buteo lineatus	0.0257619	0	0.142857	0.229405	0.214286	0.285714	0.203643	0.0714286	0.285714	0.116147	0.0465116	0.348837	0.36324	0.348837	0.418605	0.247093	0	0.348837
33	897	SWHA	Swainson's Hawk	Buteo swainsoni	0.340488	0.214286	0.535714	0.0071131	0	0.0714286	-0.333375	-0.5	-0.214286	0.709554	0.534884	0.860465	0.35976	0.302326	0.488372	-0.349795	-0.511628	-0.116279
34	899	RTHA	Red-tailed Hawk	Buteo jamaicensis	0.626631	0.392857	0.964286	0.617625	0.571429	0.714286	-0.00900595	-0.357143	0.25	0.802926	0.627907	0.976744	0.886907	0.837209	0.953488	0.0839806	-0.0930233	0.27907
35	934	BUOW	Burrowing Owl	Athene cunicularia	0.108637	0	0.321429	0.00891667	0	0.107143	-0.0997202	-0.286607	0	0.444744	0.27907	0.651163	0.0196744	0	0.186047	-0.42507	-0.627907	-0.232558
36	991	BEKI	Belted Kingfisher	Megaceryle alcyon	0.379113	0.0714286	0.714286	0.0421964	0.0357143	0.0714286	-0.336917	-0.678571	-0.0357143	0.301198	0.186047	0.418605	0.29438	0.27907	0.348837	-0.00681783	-0.116279	0.116279
37	1019	LEWO	Lewis's Woodpecker	Melanerpes lewis	0.172131	0.107143	0.392857	0.007625	0	0.0714286	-0.164506	-0.357143	-0.0714286	0.11476	0.0697674	0.232558	0.0102364	0	0.0930233	-0.104523	-0.232558	-0.0232558
38	1023	ACWO	Acorn Woodpecker	Melanerpes formicivorus	0.713815	0.571429	0.821429	0.678607	0.678571	0.678571	-0.0352083	-0.142857	0.107143	0.526279	0.465116	0.581395	0.534946	0.534884	0.534884	0.00866667	-0.0465116	0.0697674
39	1040	RBSA	Red-breasted Sapsucker	Sphyrapicus ruber	0.269935	0.214286	0.392857	0.182952	0.178571	0.214286	-0.0869821	-0.214286	-0.0357143	0.047	0.0232558	0.139535	0.00172093	0	0.0232558	-0.0452791	-0.139535	0
40	1047	DOWO	Downy Woodpecker	Picoides pubescens	0.399518	0.285714	0.571429	0.0308631	0	0.14375	-0.368655	-0.535714	-0.178571	0.420477	0.255814	0.72093	0.283109	0.209302	0.465116	-0.137368	-0.44186	0.0930233
41	1048	NUWO	Nuttall's Woodpecker	Picoides nuttallii	0.566613	0.428571	0.678571	0.644929	0.642857	0.678571	0.0783155	-0.0357143	0.25	0.516453	0.418605	0.651163	0.721174	0.72093	0.72093	0.204721	0.0697674	0.302326
42	1051	HAWO	Hairy Woodpecker	Picoides villosus	0.579363	0.535714	0.678571	0.30328	0.285714	0.392857	-0.276083	-0.392857	-0.178571	0.0997907	0.0697674	0.186047	0.0271279	0.0232558	0.0465116	-0.0726628	-0.162791	-0.0232558
43	1052	WHWO	White-headed Woodpecker	Picoides albolarvatus	0.154494	0.142857	0.214286	0.143143	0.142857	0.142857	-0.0113512	-0.0714286	0	0.0257054	0.0232558	0.0465116	0.000236434	0	0	-0.025469	-0.0465116	-0.0232558
44	1063	NOFL	Northern Flicker	Colaptes auratus	0.977089	0.928571	1	0.500417	0.5	0.5	-0.476673	-0.5	-0.428571	0.64586	0.581395	0.72093	0.304492	0.302326	0.325581	-0.341368	-0.418605	-0.27907
45	1089	AMKE	American Kestrel	Falco sparverius	0.949929	0.857143	1	0.160423	0.142857	0.25	-0.789506	-0.857143	-0.642857	0.746826	0.604651	0.953488	0.183961	0.162791	0.255814	-0.562864	-0.767442	-0.395349
46	1130	YCPA	Yellow-crowned Parrot	Amazona ochrocephala	0.0109286	0	0.0714286	0.262387	0.25	0.321429	0.251458	0.178571	0.321429	0.00373256	0	0.0465116	0.00239147	0	0.0232558	-0.00134109	-0.0232558	0.0232558
47	1144	RCPA	Red-crowned Parrot	Amazona viridigenalis	0.0071369	0	0.0714286	0.28628	0.285714	0.285714	0.279143	0.214286	0.285714	0.00237209	0	0.0232558	8.91473e-05	0	0	-0.00228295	-0.0232558	0
48	1255	ATFL	Ash-throated Flycatcher	Myiarchus cinerascens	0.94128	0.785714	1	0.683315	0.678571	0.714286	-0.257964	-0.321429	-0.107143	0.894426	0.767442	1	0.750671	0.744186	0.790698	-0.143756	-0.255814	-0.0232558
49	1283	CAKI	Cassin's Kingbird	Tyrannus vociferans	0.170357	0.107143	0.357143	0.04	0.0357143	0.0714286	-0.130357	-0.321429	-0.0714286	0.0195388	0	0.116279	0.00224419	0	0.0232558	-0.0172946	-0.0930233	0
50	1285	WEKI	Western Kingbird	Tyrannus verticalis	0.595054	0.571429	0.678571	0.143298	0.142857	0.142857	-0.451756	-0.535714	-0.428571	0.850403	0.744186	0.930233	0.930984	0.930233	0.953488	0.0805814	0	0.186047
51	1299	OSFL	Olive-sided Flycatcher	Contopus cooperi	0.659185	0.571429	0.785714	0.247595	0.214286	0.357143	-0.411589	-0.535714	-0.25	0.098593	0.0232558	0.232558	0.161426	0.139535	0.232558	0.0628333	-0.0697674	0.162791
52	1303	WEWP	Western Wood-Pewee	Contopus sordidulus	0.745708	0.642857	0.892857	0.578077	0.571429	0.607143	-0.167631	-0.285714	-0.0357143	0.37745	0.302326	0.488372	0.348078	0.325581	0.418605	-0.0293721	-0.139535	0.0465116
53	1315	WIFL	Willow Flycatcher	Empidonax traillii	0.215274	0.142857	0.357143	0.0369881	0	0.214286	-0.178286	-0.321429	0	0.276442	0.139535	0.488372	0.103981	0.0465116	0.302326	-0.172461	-0.395349	0.0232558
54	1319	HAFL	Hammond's Flycatcher	Empidonax hammondii	0.33431	0.142857	0.714286	0.0300833	0	0.25	-0.304226	-0.678571	-0.0714286	0.110992	0.0232558	0.348837	0.0217519	0	0.162791	-0.0892403	-0.302326	0.0232558
55	1321	GRFL	Gray Flycatcher	Empidonax wrightii	0.442935	0.321429	0.607143	0.0184881	0	0.178571	-0.424446	-0.607143	-0.25	0.0441822	0	0.139535	0.0321744	0.0232558	0.0930233	-0.0120078	-0.0930233	0.0465116
56	1324	PSFL	Pacific-slope Flycatcher	Empidonax difficilis	0.602798	0.535714	0.678571	0.564268	0.535714	0.642857	-0.0385298	-0.142857	0.0714286	0.22312	0.139535	0.325581	0.172159	0.162791	0.209302	-0.0509612	-0.162791	0.0465116
57	1331	BLPH	Black Phoebe	Sayornis nigricans	0.905345	0.785714	1	0.571821	0.571429	0.571429	-0.333524	-0.428571	-0.214286	0.508756	0.418605	0.627907	0.817655	0.813953	0.837209	0.308899	0.209302	0.395349
58	1333	SAPH	Say's Phoebe	Sayornis saya	0.172304	0.107143	0.321429	0.11094	0.107143	0.142857	-0.0613631	-0.214286	0.0357143	0.299256	0.186047	0.488372	0.122314	0.116279	0.162791	-0.176942	-0.348837	-0.0697674
59	1448	BEVI	Bell's Vireo	Vireo bellii	0.366786	0.25	0.5	0.0719286	0.0714286	0.0714286	-0.294857	-0.428571	-0.178571	0.302264	0.209302	0.418605	0.000213178	0	0	-0.30205	-0.418605	-0.209302
60	1451	HUVI	Hutton's Vireo	Vireo huttoni	0.456911	0.392857	0.571429	0.309238	0.214286	0.464286	-0.147673	-0.285714	0	0.118535	0.0930233	0.186047	0.109109	0.0930233	0.162791	-0.00942636	-0.0697674	0.0232558
61	1454	CAVI	Cassin's Vireo	Vireo cassinii	0.77553	0.607143	0.928571	0.0438452	0.0357143	0.107143	-0.731685	-0.892857	-0.571429	0.43962	0.325581	0.581395	0.104946	0.0930233	0.162791	-0.334674	-0.465116	-0.209302
62	1459	WAVI	Warbling Vireo	Vireo gilvus	0.76206	0.642857	0.892857	0.297518	0.214286	0.535714	-0.464542	-0.642857	-0.214286	0.460713	0.348837	0.581395	0.249632	0.186047	0.44186	-0.211081	-0.372093	0
63	1470	LOSH	Loggerhead Shrike	Lanius ludovicianus	0.53475	0.464286	0.607143	0.00104762	0	0.0357143	-0.533702	-0.607143	-0.464286	0.727907	0.604651	0.860465	0.234845	0.232558	0.255814	-0.493062	-0.627907	-0.372093
64	1489	PIJA	Pinyon Jay	Gymnorhinus cyanocephalus	0.114589	0.0714286	0.321429	0.0620655	0.0357143	0.178571	-0.0525238	-0.214286	0.0357143	0.013	0	0.0930233	0.00904651	0	0.0697674	-0.00395349	-0.0697674	0.0465116
65	1490	STJA	Steller's Jay	Cyanocitta stelleri	0.604351	0.571429	0.678571	0.540946	0.535714	0.571429	-0.0634048	-0.142857	0	0.0878488	0.0232558	0.139535	0.0942829	0.0930233	0.116279	0.00643411	-0.0465116	0.0697674
66	1494	CASJ	California Scrub-Jay	Aphelocoma californica	0.697988	0.607143	0.785714	0.82156	0.821429	0.821429	0.123571	0.0357143	0.214286	0.514496	0.465116	0.604651	0.767539	0.767442	0.767442	0.253043	0.162791	0.302326
67	1499	CLNU	Clark's Nutcracker	Nucifraga columbiana	0.17669	0.142857	0.285714	0.115506	0.107143	0.178571	-0.0611845	-0.178571	0	0.00426357	0	0.0465116	0.00051938	0	0	-0.00374419	-0.0465116	0
68	1501	YBMA	Yellow-billed Magpie	Pica nuttalli	0.0319345	0	0.142857	0.003875	0	0.0357143	-0.0280595	-0.142857	0.0357143	0.165663	0.139535	0.255814	0.17657	0.162791	0.255814	0.010907	-0.0697674	0.0930233
69	1504	AMCR	American Crow	Corvus brachyrhynchos	0.142006	0.107143	0.214286	0.429768	0.428571	0.464286	0.287762	0.214286	0.321429	0.289771	0.255814	0.348837	0.513531	0.511628	0.534884	0.22376	0.162791	0.27907
70	1516	CORA	Common Raven	Corvus corax	0.340696	0.107143	0.928571	0.965619	0.964286	1	0.624923	0.0357143	0.857143	0.476841	0.27907	0.813953	0.750322	0.744186	0.790698	0.273481	-0.0697674	0.488372
71	1520	MOCH	Mountain Chickadee	Poecile gambeli	0.431071	0.428571	0.464286	0.393196	0.392857	0.392857	-0.037875	-0.0714286	-0.0357143	0.0242674	0.0232558	0.0465116	0.0232558	0.0232558	0.0232558	-0.00101163	-0.0232558	0
72	1528	OATI	Oak Titmouse	Baeolophus inornatus	0.319185	0.214286	0.428571	0.538833	0.535714	0.571429	0.219649	0.107143	0.321429	0.466562	0.44186	0.511628	0.558484	0.55814	0.55814	0.0919225	0.0465116	0.116279
73	1533	HOLA	Horned Lark	Eremophila alpestris	0.471571	0.428571	0.571429	0.0013631	0	0.0357143	-0.470208	-0.571429	-0.428571	0.601674	0.534884	0.697674	0.307198	0.302326	0.348837	-0.294477	-0.395349	-0.209302
74	1545	TRES	Tree Swallow	Tachycineta bicolor	0.10506	0.0357143	0.25	0.0723274	0.0714286	0.0714286	-0.0327321	-0.178571	0.0357143	0.415667	0.348837	0.488372	0.42093	0.418605	0.44186	0.00526357	-0.0697674	0.0697674
75	1547	VGSW	Violet-green Swallow	Tachycineta thalassina	0.768268	0.678571	0.857143	0.184952	0.178571	0.214286	-0.583315	-0.678571	-0.5	0.259217	0.162791	0.395349	0.337543	0.325581	0.395349	0.0783256	-0.0697674	0.186047
76	1553	NRWS	Northern Rough-winged Swallow	Stelgidopteryx serripennis	0.399554	0.214286	0.571429	0.36731	0.357143	0.428571	-0.032244	-0.214286	0.142857	0.496876	0.255814	0.72093	0.486178	0.465116	0.55814	-0.0106977	-0.232558	0.232558
77	1556	PUMA	Purple Martin	Progne subis	0.288857	0.107143	0.607143	0.0187619	0	0.178571	-0.270095	-0.571429	-0.0714286	0.153132	0.0697674	0.372093	0.0164612	0	0.139535	-0.136671	-0.326163	-0.0232558
78	1562	BARS	Barn Swallow	Hirundo rustica	0.373976	0.214286	0.607143	0.228958	0.214286	0.285714	-0.145018	-0.392857	0.0357143	0.636306	0.372093	0.860465	0.403295	0.372093	0.488372	-0.233012	-0.465116	0.0232558
79	1564	CLSW	Cliff Swallow	Petrochelidon pyrrhonota	0.668893	0.571429	0.821429	0.179881	0.178571	0.214286	-0.489012	-0.642857	-0.392857	0.718085	0.511628	0.883721	0.815624	0.813953	0.837209	0.0975388	-0.0697674	0.302326
80	1567	BUSH	Bushtit	Psaltriparus minimus	0.941774	0.785714	1	0.894274	0.892857	0.928571	-0.0475	-0.107143	0.107143	0.651357	0.55814	0.744186	0.677178	0.674419	0.697674	0.0258217	-0.0697674	0.116279
81	1579	RWBU	Red-whiskered Bulbul	Pycnonotus jocosus	0.0131726	0	0.142857	0.148155	0.142857	0.178571	0.134982	0	0.178571	0.00480233	0	0.0465116	0.00102326	0	0.0232558	-0.00377907	-0.0465116	0.0232558
82	1582	WREN	Wrentit	Chamaea fasciata	0.739935	0.714286	0.821429	0.465095	0.464286	0.464286	-0.274839	-0.357143	-0.214286	0.23364	0.209302	0.27907	0.186531	0.186047	0.186047	-0.0471085	-0.0930233	-0.0232558
83	1587	RCKI	Ruby-crowned Kinglet	Regulus calendula	0.847244	0.642857	0.964286	0.245702	0.142857	0.535714	-0.601542	-0.785714	-0.285714	0.527682	0.348256	0.744186	0.0255	0	0.139535	-0.502182	-0.72093	-0.302326
84	1595	PHAI	Phainopepla	Phainopepla nitens	0.450298	0.321429	0.571429	0.259	0.25	0.321429	-0.191298	-0.321429	-0.0357143	0.443465	0.232558	0.767442	0.21905	0.209302	0.255814	-0.224415	-0.55814	-0.0232558
85	1601	RBNU	Red-breasted Nuthatch	Sitta canadensis	0.169202	0.0357143	0.392857	0.0867738	0.0714286	0.178571	-0.0824286	-0.321429	0.0357143	0.0150349	0	0.0930233	0.0278682	0.0232558	0.0697674	0.0128333	-0.0465116	0.0465116
86	1602	WBNU	White-breasted Nuthatch	Sitta carolinensis	0.476738	0.392857	0.642857	0.429131	0.428571	0.428571	-0.0476071	-0.214286	0.0357143	0.370562	0.27907	0.511628	0.419264	0.418605	0.44186	0.0487016	-0.0930233	0.139535
87	1603	PYNU	Pygmy Nuthatch	Sitta pygmaea	0.318244	0.285714	0.428571	0.18319	0.178571	0.214286	-0.135054	-0.25	-0.0714286	0.0382132	0.0232558	0.0697674	0.047124	0.0465116	0.0697674	0.00891085	-0.0232558	0.0232558
88	1606	BRCR	Brown Creeper	Certhia americana	0.245899	0.178571	0.392857	0.0719821	0.0714286	0.0714286	-0.173917	-0.321429	-0.107143	0.0171085	0	0.0465116	0.0700271	0.0697674	0.0697674	0.0529186	0.0232558	0.0697674
89	1613	BGGN	Blue-gray Gnatcatcher	Polioptila caerulea	0.733679	0.607143	0.928571	0.359768	0.357143	0.392857	-0.373911	-0.571429	-0.25	0.486849	0.418605	0.581395	0.21112	0.209302	0.232558	-0.275729	-0.348837	-0.209302
90	1615	CAGN	California Gnatcatcher	Polioptila californica	0.116625	0.107143	0.178571	0.00291667	0	0.0357143	-0.113708	-0.178571	-0.0714286	0.0118333	0	0.0697674	0.00134884	0	0.0232558	-0.0104845	-0.0697674	0
91	1618	ROWR	Rock Wren	Salpinctes obsoletus	0.112179	0.0714286	0.25	0.0425595	0.0357143	0.0714286	-0.069619	-0.214286	0	0.159287	0.116279	0.232558	0.123926	0.116279	0.162791	-0.0353605	-0.116279	0.0232558
92	1621	CANW	Canyon Wren	Catherpes mexicanus	0.35306	0.321429	0.428571	0.254792	0.25	0.285714	-0.0982679	-0.178571	-0.0357143	0.151318	0.139535	0.186047	0.0248992	0.0232558	0.0465116	-0.126419	-0.162791	-0.0930233
93	1654	CACW	Cactus Wren	Campylorhynchus brunneicapillus	0.0830774	0.0714286	0.142857	0.00419048	0	0.0357143	-0.0788869	-0.142857	-0.0357143	0.0159884	0	0.0930233	0.00202713	0	0.0232558	-0.0139612	-0.0930233	0
94	1655	BEWR	Bewick's Wren	Thryomanes bewickii	0.832339	0.678571	1	0.96525	0.964286	1	0.132911	0	0.285714	0.575163	0.488372	0.697674	0.607287	0.604651	0.627907	0.032124	-0.0930233	0.139535
95	1657	HOWR	House Wren	Troglodytes aedon	0.85397	0.785714	0.928571	0.536696	0.535714	0.571429	-0.317274	-0.392857	-0.25	0.260574	0.209302	0.348837	0.466531	0.465116	0.488372	0.205957	0.116279	0.255814
96	1669	MAWR	Marsh Wren	Cistothorus palustris	0.0791726	0.0714286	0.142857	0.0384167	0.0357143	0.0714286	-0.040756	-0.107143	0	0.115202	0.0465116	0.162791	0.117008	0.116279	0.139535	0.0018062	-0.0465116	0.0697674
97	1688	CATH	California Thrasher	Toxostoma redivivum	0.693994	0.642857	0.857143	0.424863	0.392857	0.535714	-0.269131	-0.428571	-0.142857	0.429279	0.325581	0.604651	0.208132	0.186047	0.27907	-0.221147	-0.395349	-0.0930233
98	1689	LCTH	Le Conte's Thrasher	Toxostoma lecontei	0.0105476	0	0.0714286	0.00107143	0	0	-0.00947619	-0.0714286	0	0.0952752	0.0697674	0.186047	0.00310078	0	0.0465116	-0.0921744	-0.186047	-0.0465116
99	1695	NOMO	Northern Mockingbird	Mimus polyglottos	0.436268	0.392857	0.5	0.500631	0.5	0.5	0.0643631	0	0.107143	0.208907	0.139535	0.302326	0.722395	0.72093	0.744186	0.513488	0.418605	0.581395
100	1696	EUST	European Starling	Sturnus vulgaris	0.0681845	0.0357143	0.178571	0.429536	0.428571	0.464286	0.361351	0.25	0.392857	0.0704302	0.0232558	0.232558	0.88881	0.883721	0.906977	0.81838	0.651163	0.883721
101	1700	WEBL	Western Bluebird	Sialia mexicana	0.774298	0.714286	0.857143	0.671726	0.642857	0.75	-0.102571	-0.214286	0	0.366062	0.302326	0.44186	0.414368	0.395349	0.465116	0.0483062	-0.0232558	0.116279
102	1701	MOBL	Mountain Bluebird	Sialia currucoides	0.10969	0.0714286	0.321429	0.012881	0	0.107143	-0.0968095	-0.285714	0	0.0673217	0.0232558	0.209302	0.0116279	0	0.116279	-0.0556938	-0.186047	0
103	1703	TOSO	Townsend's Solitaire	Myadestes townsendi	0.301042	0.178571	0.464286	0.0887857	0.0714286	0.214286	-0.212256	-0.392857	-0.0357143	0.00937597	0	0.0465116	0.00226744	0	0.0232558	-0.00710853	-0.0465116	0.0232558
104	1727	SWTH	Swainson's Thrush	Catharus ustulatus	0.359756	0.178571	0.679464	0.118512	0.0357143	0.392857	-0.241244	-0.571429	0	0.223864	0.0930233	0.55814	0.101977	0.0232558	0.372093	-0.121888	-0.418605	0.0930233
105	1728	HETH	Hermit Thrush	Catharus guttatus	0.795214	0.607143	0.928571	0.027006	0	0.25	-0.768208	-0.928571	-0.5	0.327884	0.162791	0.55814	0.0234884	0	0.186047	-0.304395	-0.534884	-0.116279
106	1749	AMRO	American Robin	Turdus migratorius	0.793482	0.607143	0.964286	0.39469	0.392857	0.428571	-0.398792	-0.571429	-0.214286	0.510295	0.371512	0.744186	0.677516	0.674419	0.697674	0.167221	-0.0697674	0.325581
107	1794	HOSP	House Sparrow	Passer domesticus	0.0774643	0	0.25	0.286369	0.285714	0.285714	0.208905	0.0357143	0.285714	0.432589	0.325581	0.604651	0.677426	0.674419	0.697674	0.244837	0.0697674	0.372093
108	1877	HOFI	House Finch	Carpodacus mexicanus	0.769262	0.678571	0.964286	0.714339	0.714286	0.714286	-0.0549226	-0.25	0.0357143	0.988349	0.930233	1	1	1	1	0.0116512	0	0.0697674
109	1878	PUFI	Purple Finch	Haemorhous purpureus	0.619857	0.5	0.75	0.37119	0.357143	0.428571	-0.248667	-0.392857	-0.107143	0.123674	0.0465116	0.27907	0.0501202	0.0465116	0.0697674	-0.0735543	-0.232558	0
110	1879	CAFI	Cassin's Finch	Haemorhous cassinii	0.167298	0.142857	0.25	0.0788869	0.0714286	0.142857	-0.0884107	-0.178571	0	0.00337984	0	0.0232558	0.000674419	0	0	-0.00270543	-0.0232558	0
111	1893	PISI	Pine Siskin	Spinus pinus	0.256089	0.178571	0.392857	0.0866845	0.0357143	0.285714	-0.169405	-0.321429	0	0.064531	0.0232558	0.186047	0.0194419	0	0.116279	-0.0450891	-0.162791	0.0232558
112	1899	LEGO	Lesser Goldfinch	Carduelis psaltria	0.930929	0.678571	1	0.964762	0.964286	0.964286	0.0338333	-0.0357143	0.285714	0.616345	0.488372	0.72093	0.582329	0.581395	0.604651	-0.0340155	-0.139535	0.0930233
113	1900	LAGO	Lawrence's Goldfinch	Carduelis lawrencei	0.731673	0.607143	0.857143	0.399893	0.357143	0.5	-0.33178	-0.464286	-0.178571	0.30336	0.162791	0.511628	0.491384	0.44186	0.581395	0.188023	-0.0232558	0.372093
114	1901	AMGO	American Goldfinch	Spinus tristis	0.464381	0.392857	0.571429	0.121649	0.107143	0.178571	-0.342732	-0.464286	-0.25	0.612733	0.465116	0.790698	0.212849	0.186047	0.302326	-0.399884	-0.581395	-0.232558
115	1940	LASP	Lark Sparrow	Chondestes grammacus	0.557381	0.464286	0.678571	0.0372262	0.0357143	0.0714286	-0.520155	-0.642857	-0.428571	0.862733	0.744186	0.953488	0.473915	0.465116	0.511628	-0.388818	-0.488372	-0.27907
116	1942	CHSP	Chipping Sparrow	Spizella passerina	0.851202	0.785714	0.928571	0.10869	0.107143	0.142857	-0.742512	-0.821429	-0.678571	0.440624	0.372093	0.55814	0.0708062	0.0697674	0.0930233	-0.369818	-0.488372	-0.302326
117	1944	BCSP	Black-chinned Sparrow	Spizella atrogularis	0.62019	0.5	0.75	0.295738	0.285714	0.357143	-0.324452	-0.464286	-0.178571	0.108062	0.0465116	0.255814	0.0271938	0.0232558	0.0465116	-0.0808682	-0.232558	-0.0232558
118	1946	BRSP	Brewer's Sparrow	Spizella breweri	0.288798	0.178571	0.5	0.0269286	0	0.214286	-0.261869	-0.464286	-0.0714286	0.229221	0.116279	0.44186	0.0572016	0.0232558	0.232558	-0.172019	-0.395349	0
119	1958	DEJU	Dark-eyed Junco	Junco hyemalis	0.705893	0.678571	0.785714	0.610679	0.607143	0.642857	-0.0952143	-0.178571	-0.0357143	0.477698	0.348837	0.651163	0.165271	0.162791	0.186047	-0.312426	-0.488372	-0.186047
120	1980	BESP	Bell's Sparrow	Artemisiospiza belli	0.572357	0.392857	0.785714	0.00125595	0	0.0357143	-0.571101	-0.785714	-0.392857	0.401411	0.255814	0.604651	0.0252248	0.0232558	0.0465116	-0.376186	-0.581395	-0.232558
121	1983	VESP	Vesper Sparrow	Pooecetes gramineus	0.0203869	0	0.107143	0.00380952	0	0.0357143	-0.0165774	-0.107143	0.0357143	0.085155	0.0465116	0.209302	0.0102829	0	0.0930233	-0.0748721	-0.209302	0
122	1993	SAVS	Savannah Sparrow	Passerculus sandwichensis	0.378179	0.285714	0.571429	0.0439643	0.0357143	0.107143	-0.334214	-0.535714	-0.214286	0.566167	0.395349	0.767442	0.120178	0.0930233	0.232558	-0.445988	-0.651163	-0.255814
123	1998	SOSP	Song Sparrow	Melospiza melodia	0.64953	0.571429	0.75	0.42944	0.428571	0.428571	-0.220089	-0.321429	-0.142857	0.529167	0.44186	0.651163	0.34957	0.348837	0.372093	-0.179597	-0.302326	-0.0930233
124	2007	CALT	California Towhee	Melozone crissalis	0.774512	0.678571	0.857143	0.751048	0.75	0.785714	-0.0234643	-0.107143	0.0714286	0.602326	0.55814	0.651163	0.701659	0.697674	0.72093	0.0993333	0.0465116	0.139535
125	2013	RCSP	Rufous-crowned Sparrow	Aimophila ruficeps	0.506298	0.178571	0.928571	0.177661	0.0357143	0.642857	-0.328637	-0.785714	0.0357143	0.295066	0.0465116	0.813953	0.211275	0.0465116	0.674419	-0.0837907	-0.55814	0.348837
126	2015	GTTO	Green-tailed Towhee	Pipilo chlorurus	0.220083	0.214286	0.25	0.214708	0.214286	0.214286	-0.005375	-0.0357143	0	0.0266628	0.0232558	0.0465116	0.000515504	0	0	-0.0261473	-0.0465116	-0.0232558
127	2016	SPTO	Spotted Towhee	Pipilo maculatus	0.880738	0.821429	0.928571	0.928601	0.928571	0.928571	0.0478631	0	0.107143	0.556705	0.511628	0.604651	0.582027	0.581395	0.604651	0.0253217	-0.0232558	0.0930233
128	2040	YBCH	Yellow-breasted Chat	Icteria virens	0.499935	0.321429	0.678571	0.0454286	0.0357143	0.107143	-0.454506	-0.642857	-0.25	0.442888	0.325581	0.604651	0.0336357	0.0232558	0.116279	-0.409252	-0.55814	-0.27907
129	2041	YHBL	Yellow-headed Blackbird	Xanthocephalus xanthocephalus	0.0549762	0	0.178571	0.039619	0.0357143	0.0714286	-0.0153571	-0.142857	0.0357143	0.228601	0.139535	0.418605	0.0562519	0.0465116	0.116279	-0.172349	-0.372093	-0.0697674
130	2046	WEME	Western Meadowlark	Sturnella neglecta	0.590393	0.535714	0.714286	0.0718333	0.0714286	0.0714286	-0.51856	-0.642857	-0.464286	0.918725	0.860465	0.976744	0.445527	0.44186	0.465116	-0.473198	-0.534884	-0.395349
131	2067	HOOR	Hooded Oriole	Icterus cucullatus	0.493125	0.392857	0.607143	0.415476	0.357143	0.535714	-0.0776488	-0.214286	0.0714286	0.0406008	0	0.116279	0.0397054	0.0232558	0.0930233	-0.000895349	-0.0697674	0.0697674
132	2073	BUOR	Bullock's Oriole	Icterus bullockii	0.780667	0.642857	0.928571	0.107613	0.107143	0.107143	-0.673054	-0.821429	-0.535714	0.925733	0.813953	1	0.746744	0.744186	0.767442	-0.178988	-0.255814	-0.0697674
133	2084	RWBL	Red-winged Blackbird	Agelaius phoeniceus	0.277292	0.214286	0.392857	0.18056	0.178571	0.214286	-0.0967321	-0.214286	-0.0357143	0.589217	0.534884	0.697674	0.614109	0.604651	0.651163	0.0248915	-0.0697674	0.0930233
134	2086	TRBL	Tricolored Blackbird	Agelaius tricolor	0.081006	0	0.25	0.00719048	0	0.0714286	-0.0738155	-0.25	0	0.379988	0.232558	0.581395	0.337062	0.27907	0.44186	-0.0429264	-0.23314	0.116279
135	2091	BHCO	Brown-headed Cowbird	Molothrus ater	0.00845238	0	0.0714286	0.715345	0.714286	0.75	0.706893	0.642857	0.714286	0.0638178	0.0465116	0.139535	0.907992	0.906977	0.930233	0.844174	0.767442	0.860465
136	2096	BRBL	Brewer's Blackbird	Euphagus cyanocephalus	0.706726	0.535714	0.892857	0.217036	0.214286	0.25	-0.48969	-0.642857	-0.285714	0.621213	0.511628	0.767442	0.827136	0.813953	0.860465	0.205922	0.0465116	0.302326
137	2099	GTGR	Great-tailed Grackle	Quiscalus mexicanus	0.0366726	0	0.178571	0.180833	0.178571	0.214286	0.144161	0	0.214286	0.0586977	0	0.302326	0.19074	0.186047	0.232558	0.132043	-0.116279	0.209302
138	2122	OCWA	Orange-crowned Warbler	Oreothlypis celata	0.738018	0.607143	0.857143	0.281976	0.214286	0.5	-0.456042	-0.607143	-0.214286	0.147388	0.0697674	0.255814	0.211539	0.139535	0.372093	0.0641512	-0.0697674	0.232558
139	2125	NAWA	Nashville Warbler	Oreothlypis ruficapilla	0.513137	0.178571	0.892857	0.26144	0.0714286	0.714286	-0.251696	-0.714286	0.25	0.249632	0.0465116	0.697674	0.325291	0.0697674	0.837209	0.0756589	-0.395349	0.674419
140	2130	MGWA	MacGillivray's Warbler	Geothlypis tolmiei	0.621518	0.285714	0.928571	0.252048	0.0714286	0.642857	-0.36947	-0.75	0	0.320845	0.0930233	0.767442	0.130508	0.0232558	0.44186	-0.190337	-0.627907	0.0465116
141	2138	COYE	Common Yellowthroat	Geothlypis trichas	0.386726	0.357143	0.5	0.18031	0.178571	0.214286	-0.206417	-0.321429	-0.142857	0.530426	0.44186	0.674419	0.211074	0.209302	0.232558	-0.319353	-0.465116	-0.232558
142	2155	YEWA	Yellow Warbler	Setophaga petechia	0.92044	0.785714	1	0.585946	0.571429	0.642857	-0.334494	-0.428571	-0.214286	0.702787	0.55814	0.860465	0.349547	0.325581	0.418605	-0.35324	-0.511628	-0.209302
143	2176	BTYW	Black-throated Gray Warbler	Dendroica nigrescens	0.706792	0.642857	0.785714	0.37925	0.321429	0.535714	-0.327542	-0.464286	-0.178571	0.142612	0.0697674	0.209302	0.128333	0.116279	0.186047	-0.0142791	-0.0930233	0.0697674
144	2193	WIWA	Wilson's Warbler	Cardellina pusilla	0.775631	0.571429	0.964286	0.54675	0.5	0.642857	-0.228881	-0.428571	0	0.359109	0.186047	0.651163	0.53138	0.44186	0.697674	0.172271	-0.0930233	0.372093
145	2206	WETA	Western Tanager	Piranga ludoviciana	0.701899	0.642857	0.785714	0.550917	0.5	0.678571	-0.150982	-0.285714	0	0.0672403	0.0232558	0.139535	0.276151	0.255814	0.348837	0.208911	0.116279	0.27907
146	2224	BHGR	Black-headed Grosbeak	Pheucticus melanocephalus	0.801607	0.714286	0.857143	0.683357	0.678571	0.714286	-0.11825	-0.178571	-0.0357143	0.579659	0.488372	0.697674	0.450783	0.44186	0.488372	-0.128876	-0.255814	-0.0232558
147	2230	BLGR	Blue Grosbeak	Passerina caerulea	0.275851	0.214286	0.392857	0.154625	0.142857	0.214286	-0.121226	-0.25	-0.0357143	0.335163	0.209302	0.488372	0.175205	0.162791	0.232558	-0.159957	-0.325581	-0.0465116
148	2231	LAZB	Lazuli Bunting	Passerina amoena	0.851173	0.678571	0.964286	0.373333	0.357143	0.428571	-0.477839	-0.607143	-0.321429	0.560829	0.395349	0.767442	0.0525078	0.0465116	0.0930233	-0.508322	-0.72093	-0.325581
