# Supplementary material for: Concordant and opposing effects of climate and land-use change on avian assemblages in California’s most transformed landscapes
Source: Sci Adv. 2023 Feb 22;9(8):eabn0250. doi: 10.1126/sciadv.abn0250 (PMC9946348; doi:10.1126/sciadv.abn0250)
Supplement: Supplementary file 2 — Data S1 and S2 [file sciadv.abn0250_data_s1_and_s2.zip › sciadv.abn0250_data_s2.xlsx]

## Sheet: Readme
Dataset S2: Beissinger et al. "Concordant and opposing effects of climate and land-use change on avian assemblages in California’s most transformed landscape "
Traits for species used in analyses: log-transformed body mass, body length, wingspan, migratory behavior (mig), territorial (ter), altricial (alt), mating behavior, breeding behavior, maximum lifespan, number of broods per year, mean clutch size, nest type, diet, foraging location, nest location, main habitat, human adapter. See Table S1 for guide to species 4-letter codes.

## Sheet: Traits
Data S2
Traits for species in analysis: log-transformed body mass, body length, wingspan, migratory behavior, territorial, altricial (vs prococial), mating behavior, breeding behavior, maximum lifespan, number of broods per year, mean clutch size, nest type, diet, foraging location, nest location, main habitat, human adapter. See Table S1 for guide to species 4-letter codes.
Species code	Body mass (g)	Body length (in)	Wing span (in)	Migration	Territorial	Altricial	Mating	Breeding	Lifespan (yrs)	Brood/yr	Clutch	Nest type	Diet	Foraging location	Nest location	Habitat	Human adapter
ACWO	4.14	9.25	16	resident	0	1	mono	pair	12.1	1	4	cavity	omnivore	tree	tree	forest	0
ALHU	1.1	3.75	4.25	short	1	1	poly	female	4	2	2	open	nectar	hover	shrub	shrub	0
AMCR	6.11	17.5	39	resident	0	1	mono	coop	20	2	4.5	open	omnivore	ground	tree	generalist	1
AMGO	2.56	5	9	short	0	1	mono	pair	13	2	4.5	open	seed	shrub	shrub	open	0
AMKE	4.76	9	22	resident	0	1	poly	pair	9.8	1	4.5	cavity	invertebrate	hawk	tree	open	0
AMRO	4.34	10	17	resident	1	1	mono	pair	17	3	4	open	omnivore	ground	shrub	forest	1
ANHU	1.46	4	5.25	resident	1	1	poly	female	8.5	2	2	open	nectar	hover	shrub	shrub	1
ATFL	3.3	8.5	12	long	1	1	mono	pair	11	1	4.5	cavity	invertebrate	hover	tree	shrub	0
BARS	2.94	6.75	15	long	0	1	poly	occ	16	2	5	closed	invertebrate	aerial	rock	riparian_wetlands	0
BCHU	0.48	3.75	4.75	long	1	1	poly	female	11.2	1	2	open	nectar	hover	shrub	shrub	0
BCNH	2.91	25	44	resident	0	0	mono	pair	21.1	1	4	open	vertfishscav	aquatic	tree	riparian_wetlands	0
BCSP	2.48	5.75	7.75	short	0	1	mono	pair	3	1	3.5	open	omnivore	ground	shrub	shrub	0
BEKI	5.01	13	20	short	1	1	mono	pair	NA	1	7	cavity	vertfishscav	aquatic	ground	riparian_wetlands	0
BEVI	2.14	4.75	7	long	1	1	poly	pair	7.1	2	4	open	invertebrate	shrub	shrub	riparian_wetlands	0
BEWR	2.3	5.25	7	resident	1	1	mono	pair	8	3	6	cavity	invertebrate	ground	shrub	shrub	0
BGGN	1.79	4.5	6	short	1	1	mono	pair	4.2	2	4.5	open	invertebrate	hover	tree	forest	0
BHCO	3.78	7.5	12	resident	0	1	poly	parasite	16.9	NA	1	parasite	omnivore	ground	tree	generalist	1
BHGR	3.81	8.25	12.5	long	1	1	mono	pair	11.9	1	3.5	open	omnivore	tree	shrub	riparian_wetlands	0
BLGR	1.51	6.75	11	long	1	1	mono	pair	10.2	2	4	open	invertebrate	shrub	shrub	riparian_wetlands	0
BLPH	2.94	7	11	resident	1	1	mono	pair	8	2	4.5	open	invertebrate	hover	rock	riparian_wetlands	1
BRBL	4.14	9	15.5	short	1	1	poly	pair	12.5	2	5.5	open	omnivore	tree	tree	riparian_wetlands	1
BRCR	2.13	5.25	7.75	short	1	1	mono	pair	4.6	1	5	cavity	invertebrate	bark	tree	forest	0
BRSP	2.35	5.5	7.5	short	1	1	mono	occ	6.2	1	3.5	open	omnivore	shrub	shrub	shrub	0
BTPI	2.53	14.5	26	resident	0	1	mono	pair	18.5	1	1	open	omnivore	tree	tree	forest	0
BTYW	2.13	5	7.75	long	0	1	mono	pair	7	2	4	open	invertebrate	shrub	shrub	forest	0
BUOR	3.58	9	12	long	0	1	mono	pair	8	1	4.5	closed	invertebrate	tree	tree	riparian_wetlands	0
BUOW	2.18	9.5	21	resident	1	0	mono	pair	8	1	6.5	cavity	vertfishscav	hawk	ground	open	0
BUSH	1.67	4.5	6	resident	0	1	mono	occ	8.4	2	4.5	closed	invertebrate	tree	tree	forest	0
CACW	3.66	8.5	11	resident	1	1	mono	coop	6.3	2	4.5	closed	invertebrate	shrub	shrub	shrub	0
CAFI	3.26	6.25	11.5	short	1	1	mono	pair	7	1	4.5	open	seed	tree	tree	forest	0
CAGN	1.61	4.5	5.5	resident	1	1	mono	pair	8	3	3.8	open	invertebrate	shrub	shrub	shrub	0
CAHU	0.99	3.25	4.25	long	1	1	poly	female	6.1	1	2	open	nectar	hover	tree	forest	0
CAKI	3.83	9	16	short	1	1	mono	pair	NA	2	3.5	open	invertebrate	hover	tree	open	0
CALT	3.78	11.5	9	resident	1	1	mono	pair	12.8	2	3	open	seed	ground	shrub	shrub	0
CANG	8.01	35	50	short	1	0	mono	pair	24	1	5	open	vegetation	aquatic	ground	riparian_wetlands	1
CANW	2.35	5.75	7.5	resident	1	1	mono	pair	NA	2	5.5	cavity	invertebrate	rock	rock	shrub	0
CAQU	5.19	10	14	resident	0	0	mono	occ	9.6	2	15	open	seed	ground	ground	shrub	1
CATH	4.43	12	12.5	resident	1	1	mono	pair	6.9	2	3	open	invertebrate	ground	shrub	shrub	0
CAVI	2.77	5.5	9.5	long	1	1	mono	pair	NA	1	3.5	open	invertebrate	tree	tree	forest	0
CHSP	2.48	5.5	8.5	short	1	1	poly	coop	11.8	2	4	open	seed	ground	shrub	forest	0
CLNU	4.87	12	24	resident	1	1	mono	pair	17.4	1	3	open	omnivore	tree	tree	forest	0
CLSW	3.04	5.5	13.5	long	0	1	poly	pair	12	1	4	closed	invertebrate	aerial	rock	open	1
COGD	3.4	6.5	10.5	resident	0	1	mono	pair	7.2	4	2	open	seed	ground	tree	open	0
COHA	6.11	16.5	31	short	1	1	mono	pair	12	1	4.5	open	vertfishscav	hawk	tree	forest	1
COHU	1.13	3.5	4.75	short	1	1	poly	female	6	1	2	open	nectar	hover	shrub	shrub	0
CORA	7.09	24	53	resident	0	1	mono	pair	21.9	1	5	open	omnivore	ground	tree	generalist	1
COYE	2.3	5	6.75	short	1	1	poly	pair	11.5	2	4.5	open	invertebrate	shrub	shrub	riparian_wetlands	0
DEJU	2.94	6.25	9.25	short	1	1	mono	pair	11.3	3	4	open	seed	ground	ground	forest	0
DOWO	3.3	6.75	12	resident	1	1	mono	pair	11.9	1	4.8	cavity	invertebrate	tree	tree	forest	0
EUCD	5.3	13	22	resident	0	1	mono	pair	17.8	4	3	open	seed	ground	rock	developed	1
EUST	4.41	8.5	16	resident	1	1	poly	occ	22.9	3	6	cavity	omnivore	ground	tree	developed	1
GBHE	7.78	46	72	resident	0	1	mono	pair	24.5	1	4.5	open	vertfishscav	aquatic	tree	riparian_wetlands	0
GOEA	8.43	30	79	short	1	1	mono	pair	38	1	2	open	vertfishscav	hawk	tree	open	0
GREG	6.77	39	51	resident	0	1	mono	pair	22.8	1	3.5	open	vertfishscav	aquatic	tree	riparian_wetlands	0
GRFL	2.53	6	8.75	long	1	1	poly	pair	3.5	NA	3.5	open	invertebrate	hover	shrub	shrub	0
GRHE	5.35	18	26	resident	0	1	mono	pair	11.6	1	3	open	vertfishscav	aquatic	tree	riparian_wetlands	0
GRRO	5.94	23	22	resident	1	1	mono	pair	7	2	4	open	vertfishscav	ground	shrub	shrub	0
GTGR	5.25	18	23	resident	0	1	poly	female	12.9	3	2.5	open	omnivore	ground	tree	developed	1
GTTO	3.37	7.25	9.75	short	1	1	mono	pair	7.7	2	3	open	seed	ground	shrub	shrub	0
HAFL	2.3	5.5	8.75	long	1	1	mono	pair	7	2	3.5	open	invertebrate	hover	tree	forest	0
HAWO	4.19	9.25	15	resident	1	1	mono	pair	15.9	1	4	cavity	invertebrate	tree	tree	forest	0
HETH	3.43	6.75	11.5	short	1	1	mono	pair	9.3	3	5	open	invertebrate	tree	ground	forest	0
HOFI	3.04	6	9.5	resident	0	1	mono	pair	11.6	6	5	open	seed	ground	tree	developed	1
HOLA	3.47	7.25	12	resident	1	1	mono	occ	8	3	3.5	open	omnivore	ground	ground	open	0
HOOR	3.18	8	10.5	long	1	1	mono	pair	6	3	4	closed	omnivore	tree	tree	riparian_wetlands	0
HOSP	3.33	6.25	9.5	resident	0	1	mono	coop	23	4	4.5	cavity	omnivore	ground	rock	developed	1
HOWR	2.4	4.75	6	short	1	1	mono	occ	9	2	6	cavity	invertebrate	shrub	tree	riparian_wetlands	0
HUVI	2.4	5	8	resident	1	1	mono	pair	6.5	1	4	open	invertebrate	tree	tree	forest	0
INPE	3.63	38	48	resident	0	0	poly	female	25	1	6	open	omnivore	ground	ground	developed	1
KILL	4.55	10.5	24	resident	0	0	mono	pair	12	2	4	open	invertebrate	ground	ground	open	1
LAGO	1.04	4.75	8.25	short	0	1	mono	pair	5.7	1	4.5	open	seed	shrub	shrub	shrub	0
LASP	3.37	6.5	11	resident	1	1	poly	pair	7.8	2	4.5	open	seed	ground	ground	open	0
LAZB	2.74	5.5	8.75	long	1	1	mono	pair	9.9	2	4	open	omnivore	ground	shrub	riparian_wetlands	0
LCTH	4.13	11	12	resident	1	1	mono	pair	5.7	NA	3	open	invertebrate	ground	shrub	shrub	0
LEGO	2.25	4.5	8	resident	0	1	mono	pair	5.7	1	4	open	seed	ground	tree	generalist	1
LEWO	4.74	10.75	21	short	0	1	mono	pair	NA	NA	6.5	cavity	seed	tree	tree	forest	0
LOSH	3.87	9	12	short	1	1	mono	pair	12.5	2	5	open	vertfishscav	hover	shrub	open	0
MALL	7	23	35	resident	0	0	mono	female	29.1	1	9	open	omnivore	aquatic	ground	riparian_wetlands	1
MAWR	2.4	5	6	short	1	1	poly	pair	NA	3	5.5	closed	invertebrate	ground	shrub	riparian_wetlands	0
MGWA	2.35	5.25	7.5	long	1	1	mono	pair	4.03	1	4	open	invertebrate	shrub	ground	forest	0
MOBL	3.37	7.25	14	short	1	1	mono	occ	9	2	5	cavity	invertebrate	hover	rock	open	0
MOCH	2.4	5.25	8.5	resident	1	1	mono	pair	10.1	2	8.5	cavity	omnivore	tree	tree	forest	0
MODO	5.01	11.5	18	resident	0	1	mono	pair	31.3	2	2	open	seed	ground	tree	generalist	1
MOUQ	5.39	11	16	resident	0	0	mono	pair	NA	NA	8.5	open	seed	ground	ground	forest	0
NAWA	2.16	4.75	7.5	long	1	1	mono	pair	10.2	1	4.5	open	invertebrate	shrub	ground	forest	0
NOFL	4.87	12.5	20	short	1	1	mono	pair	12.5	2	7.5	cavity	invertebrate	ground	tree	forest	0
NOHA	6.04	18	43	short	1	1	poly	occ	17.1	1	4	open	vertfishscav	hawk	ground	riparian_wetlands	0
NOMO	3.89	10	14	resident	1	1	mono	pair	8	3	4	open	omnivore	ground	shrub	developed	1
NRWS	2.77	5.5	14	long	0	1	mono	pair	5.9	1	6.5	cavity	invertebrate	aerial	rock	riparian_wetlands	0
NUWO	3.64	7.5	13	resident	1	1	mono	pair	7.8	NA	4.5	cavity	invertebrate	tree	tree	forest	0
OATI	2.83	5.75	9	resident	1	1	mono	pair	8.8	2	7	cavity	omnivore	bark	tree	forest	0
OCWA	2.2	5	7.25	short	1	1	mono	pair	8.5	2	4.5	open	invertebrate	aerial	ground	forest	0
OSFL	3.47	7.5	13	long	1	1	mono	pair	7.1	2	3.5	open	invertebrate	hover	tree	forest	0
PHAI	3.18	7.75	11	short	1	1	mono	pair	NA	3	2.5	open	fruit	tree	shrub	shrub	0
PIJA	4.61	10.5	19	resident	0	1	mono	coop	11	NA	4.5	open	omnivore	tree	tree	forest	0
PISI	2.71	5	9	short	0	1	mono	pair	9.4	1	3.5	open	seed	tree	tree	forest	0
PSFL	2.4	5.5	8	long	1	1	poly	pair	6.9	2	4	open	invertebrate	hover	tree	forest	0
PUFI	3.22	6	10	short	1	1	mono	pair	14	1	5	open	seed	tree	tree	forest	0
PUMA	4.03	8	18	long	0	1	mono	pair	13.8	1	5	cavity	invertebrate	aerial	rock	riparian_wetlands	0
PYNU	2.35	4.25	7.75	resident	0	1	mono	coop	8.2	1	7.5	cavity	seed	bark	tree	forest	0
RBNU	3.04	5.75	11	short	1	1	mono	pair	9.8	1	7	cavity	seed	bark	tree	forest	0
RBSA	3.91	8.5	16	short	1	1	mono	pair	4.8	NA	5.5	cavity	invertebrate	tree	tree	forest	0
RCKI	1.87	4.25	7.5	short	1	1	mono	pair	5.6	1	7.5	open	invertebrate	tree	tree	forest	0
RCPA	2.5	12	25	resident	0	1	mono	pair	60	1	3	cavity	fruit	tree	tree	developed	1
RCSP	2.92	6	7.75	resident	1	1	mono	pair	3.2	2	3	open	seed	ground	ground	shrub	0
RNEP	7.05	35	31	resident	1	0	poly	female	3	1	11	open	vegetation	ground	ground	open	0
ROPI	5.6	12.5	28	resident	0	1	mono	pair	6	5	2	open	seed	ground	rock	developed	1
ROWR	2.8	6	9	resident	1	1	mono	pair	NA	3	5.5	cavity	invertebrate	rock	rock	shrub	0
RSHA	6.45	17	40	resident	1	1	mono	occ	20	1	3.5	open	vertfishscav	hawk	tree	forest	0
RTHA	6.98	19	49	resident	1	1	mono	pair	29.5	1	3	open	vertfishscav	hawk	tree	open	0
RWBL	3.95	8.75	13	resident	1	1	poly	pair	20	3	5	open	omnivore	shrub	shrub	riparian_wetlands	0
RWBU	1.46	7.9	11	resident	1	1	mono	pair	11	2	2.5	open	fruit	tree	shrub	developed	1
SAGS	2.8	6	8.25	resident	1	1	mono	pair	NA	3	3.5	open	invertebrate	ground	ground	shrub	0
SAPH	3.04	7.5	13	short	1	1	mono	pair	NA	2	4.5	cavity	invertebrate	hover	rock	shrub	0
SAVS	3	5.5	6.75	short	1	1	mono	pair	6.8	2	3	open	invertebrate	ground	ground	open	0
SNEG	5.89	24	41	short	0	1	mono	pair	22.8	1	4.5	open	vertfishscav	aquatic	tree	riparian_wetlands	0
SOSP	3	6.25	8.25	resident	1	1	poly	pair	11.3	2	4	open	seed	ground	ground	riparian_wetlands	0
SPTO	3.69	8.5	10.5	resident	1	1	mono	pair	10.7	2	4	open	seed	ground	ground	shrub	0
SSHA	4.94	11	23	short	1	1	mono	female	19.9	1	4.5	open	vertfishscav	hawk	tree	forest	1
STJA	4.65	11.5	19	resident	1	1	mono	pair	16.1	1	4	open	omnivore	tree	tree	forest	0
SWHA	6.75	19	51	long	1	1	mono	pair	19.6	1	2.5	open	vertfishscav	hawk	tree	open	0
SWTH	3.43	7	12	long	1	1	mono	pair	11	2	3.5	open	invertebrate	tree	shrub	forest	0
TOSO	3.53	8.5	14.5	short	0	1	mono	pair	NA	2	4	open	invertebrate	hover	ground	forest	0
TRBL	4.08	8.75	14	resident	0	1	poly	pair	13.2	2	2.5	open	invertebrate	shrub	shrub	riparian_wetlands	0
TRES	3	5.75	14.5	short	0	1	poly	pair	12.1	1	5.5	cavity	invertebrate	aerial	tree	riparian_wetlands	0
TUVU	7.51	26	67	short	0	1	mono	pair	17	1	2	cavity	vertfishscav	ground	rock	open	0
VASW	1.27	4.75	12	long	0	1	mono	pair	5	1	6	cavity	invertebrate	aerial	tree	forest	0
VESP	3.26	6.25	10	short	1	1	mono	pair	7.9	2	4	open	seed	ground	ground	open	0
VGSW	2.64	5.25	13.5	short	0	1	mono	occ	6.8	1	4.5	cavity	invertebrate	aerial	tree	riparian_wetlands	0
WAVI	2.48	5.5	8.5	long	1	1	mono	pair	13	2	4	open	invertebrate	tree	tree	forest	0
WBNU	2.3	4.5	8.5	resident	1	1	mono	pair	7.5	1	6	cavity	seed	bark	tree	forest	0
WEBL	3.37	7	13.5	short	1	1	mono	coop	6	2	5	cavity	invertebrate	hover	tree	open	0
WEKI	3.69	8.75	15.5	long	1	1	mono	pair	6.9	2	4	open	invertebrate	hover	tree	open	1
WEME	4.57	9.5	14.5	resident	1	1	poly	pair	10	2	5	open	invertebrate	ground	ground	open	0
WESJ	4.44	11.5	15.5	resident	1	1	mono	occ	15.8	1	5	open	omnivore	shrub	shrub	shrub	1
WETA	3.33	7.25	11.5	long	1	1	mono	pair	15.3	1	4	open	omnivore	tree	tree	forest	0
WEWP	2.56	6.25	10.5	long	1	1	mono	pair	7	1	3	open	invertebrate	hover	tree	forest	0
WHWO	4.11	9.25	16	resident	1	1	mono	pair	NA	1	4.5	cavity	omnivore	tree	tree	forest	0
WIFL	2.6	5.75	8.5	long	1	1	poly	pair	11	2	3.5	open	invertebrate	hover	shrub	riparian_wetlands	0
WITU	8.91	46	64	resident	0	0	poly	female	13	1	11.5	open	omnivore	ground	ground	forest	0
WIWA	2.04	4.75	7	long	1	1	poly	pair	6.8	1	4.5	open	invertebrate	shrub	shrub	riparian_wetlands	1
WREN	2.64	6.5	7	resident	1	1	mono	pair	12.6	2	4	closed	omnivore	shrub	tree	shrub	0
WTSW	3.47	6.5	15	long	0	1	mono	pair	10	NA	4.5	cavity	invertebrate	aerial	rock	forest	0
YBCH	3.22	7.5	9.75	long	1	1	poly	pair	8.9	2	4.5	open	invertebrate	shrub	shrub	riparian_wetlands	0
YBMA	5.04	16.5	24	resident	0	1	mono	pair	10	NA	6.5	open	omnivore	ground	tree	open	0
YCPA	1.79	8.75	15	resident	0	1	mono	pair	19	1	5	c	fruit	tree	tree	developed	1
YEWA	2.25	5	1	long	1	1	poly	pair	10	1	4.5	open	invertebrate	shrub	tree	riparian_wetlands	0
YHBL	4.17	9.5	15	short	0	1	poly	pair	18	2	4	closed	omnivore	ground	ground	riparian_wetlands	0
